# Supplementary material for: ERO1A as a novel biomarker for risk stratification and immunotherapeutic guidance in early-stage lung adenocarcinoma
Source: PeerJ. 2026 Jun 17;14:e21347. doi: 10.7717/peerj.21347 (PMC13282948; doi:10.7717/peerj.21347)
Supplement: Supplemental Information 1 — De-identified clinical data for the TCGA early-stage LUAD cohort (n = 239) used for bioinformatic analyses in this study. This is a processed subset of the publicly available data from The Cancer Genome Atlas (TCGA). [file peerj-14-21347-s001.xlsx]

## Sheet: Sheet1
id	age_years	sex	race	radiation	pharmaceutical	pathologic_stage	stage_T	stage_M	stage_N	OS_status	OS_time	OS_time_Month	RFS_Status	RFS_time	RFS_time_Month	histological_type
05-4249	67	MALE		NO	NO	Stage IB	T2	M0	N0	Alive	1523	50.0712	no recurrence	1523	50.0712	LUAD- Not Otherwise Specified (NOS)
35-4122	69	MALE	WHITE	YES	YES	Stage IA	T1	M0	N0	Alive	225	7.39726	no recurrence	225	7.39726	LUAD- Not Otherwise Specified (NOS)
35-4123	38	MALE	WHITE	YES	YES	Stage IA	T1	M0	N0	Alive	182	5.98356	no recurrence	182	5.98356	LUAD- Not Otherwise Specified (NOS)
38-4625	66	FEMALE	WHITE	NO	NO	Stage IB	T2a	M0	N0	Alive	2973	97.7425	no recurrence	2973	97.7425	LUAD- Not Otherwise Specified (NOS)
38-4626	57	FEMALE	WHITE	NO	NO	Stage IB	T2b	M0	N0	Alive	3674	120.789	recurrence	2518	82.7836	LUAD- Not Otherwise Specified (NOS)
38-4627	64	FEMALE	WHITE	NO	NO	Stage IIA	T1b	M0	N1	Dead	1147	37.7096	no recurrence	1147	37.7096	LUAD- Not Otherwise Specified (NOS)
38-4628	65	FEMALE	WHITE	NO	NO	Stage IIB	T2	M0	N1	Dead	1492	49.0521	recurrence	1083	35.6055	LUAD- Not Otherwise Specified (NOS)
38-4629	68	MALE	WHITE	NO	NO	Stage IIB	T3	M0	N0	Dead	864	28.4055	recurrence	379	12.4603	LUAD- Not Otherwise Specified (NOS)
38-7271	72	FEMALE	WHITE	NO	NO	Stage IA	T1	M0	N0	Dead	800	26.3014	recurrence	304	9.99452	LUAD- Not Otherwise Specified (NOS)
44-2655	65	FEMALE	WHITE	NO	NO	Stage IA	T1	M0	N0	Alive	1324	43.5288	recurrence	1009	33.1726	LUAD- Not Otherwise Specified (NOS)
44-2656	59	MALE	WHITE	NO	NO	Stage IB	T2	M0	N0	Alive	1429	46.9808	recurrence	568	18.674	LUAD- Not Otherwise Specified (NOS)
44-2657	74	FEMALE	WHITE	NO	NO	Stage IB	T2	M0	NX	Alive	1351	44.4164	no recurrence	1351	44.4164	LUAD- Not Otherwise Specified (NOS)
44-2659	65	FEMALE	WHITE	NO	YES	Stage IIB	T1	M0	N1	Alive	1367	44.9425	recurrence	1146	37.6767	LUAD- Not Otherwise Specified (NOS)
44-2661	69	FEMALE	WHITE	NO	NO	Stage IA	T1	M0	N0	Alive	1159	38.1041	no recurrence	1159	38.1041	LUAD- Not Otherwise Specified (NOS)
44-2662	65	MALE	WHITE	NO	YES	Stage IB	T2	M0	N0	Alive	1280	42.0822	recurrence	245	8.05479	LUAD- Not Otherwise Specified (NOS)
44-2664	66	FEMALE	BLACK OR AFRICAN AMERICAN	NO	NO	Stage IA	T1	M0	N0	Alive	1251	41.1288	recurrence	813	26.7288	LUAD- Not Otherwise Specified (NOS)
44-2665	55	FEMALE	WHITE	NO	YES	Stage IIB	T2	M0	N1	Alive	1301	42.7726	no recurrence	1301	42.7726	LUAD- Not Otherwise Specified (NOS)
44-2668	51	MALE	WHITE	NO	NO	Stage IB	T2	M0	N0	Dead	761	25.0192	recurrence	433	14.2356	LUAD- Not Otherwise Specified (NOS)
44-3398	77	FEMALE	WHITE	NO	NO	Stage IA	T1b	M0	N0	Alive	1163	38.2356	no recurrence	1163	38.2356	LUAD- Not Otherwise Specified (NOS)
44-3917	33	FEMALE	WHITE	NO	NO	Stage IB	T2	M0	N0	Alive	1183	38.8932	no recurrence	1183	38.8932	LUAD- Not Otherwise Specified (NOS)
44-3918	60	FEMALE	WHITE	NO	NO	Stage IA	T1	M0	N0	Alive	1036	34.0603	recurrence	511	16.8	LUAD- Not Otherwise Specified (NOS)
44-3919	71	FEMALE	WHITE	NO	NO	Stage IA	T1	M0	N0	Dead	1026	33.7315	recurrence	921	30.2795	LUAD- Not Otherwise Specified (NOS)
44-4112	60	FEMALE	WHITE	NO	YES	Stage IB	T2a	M0	N0	Dead	808	26.5644	recurrence	619	20.3507	LUAD- Not Otherwise Specified (NOS)
44-5644	51	FEMALE	WHITE	NO	NO	Stage IB	T2a	M0	N0	Alive	863	28.3726	no recurrence	863	28.3726	LUAD- Not Otherwise Specified (NOS)
44-5645	61	FEMALE	BLACK OR AFRICAN AMERICAN	NO	NO	Stage IA	T1	M0	NX	Alive	852	28.011	no recurrence	852	28.011	LUAD- Not Otherwise Specified (NOS)
44-6144	58	MALE	WHITE	NO	NO	Stage IA	T1a	M0	N0	Alive	723	23.7699	recurrence	399	13.1178	LUAD- Not Otherwise Specified (NOS)
44-6145	62	FEMALE	WHITE	NO	NO	Stage IA	T1	M0	N0	Alive	595	19.5616	no recurrence	595	19.5616	LUAD- Not Otherwise Specified (NOS)
44-6147	67	FEMALE	WHITE	NO	NO	Stage IA	T1b	M0	NX	Alive	845	27.7808	no recurrence	845	27.7808	LUAD- Not Otherwise Specified (NOS)
44-6775	72	FEMALE	WHITE	NO	NO	Stage IB	T2a	MX	N0	Alive	705	23.1781	recurrence	684	22.4877	LUAD- Not Otherwise Specified (NOS)
44-6776	60	FEMALE	WHITE	NO	NO	Stage IA	T1	MX	N0	Alive	2616	86.0055	no recurrence	2616	86.0055	LUAD- Not Otherwise Specified (NOS)
44-6777	85	FEMALE	WHITE	YES	NO	Stage IB	T2	MX	NX	Dead	987	32.4493	no recurrence	987	32.4493	LUAD- Not Otherwise Specified (NOS)
44-6778	59	MALE	BLACK OR AFRICAN AMERICAN	NO	NO	Stage IA	T1	MX	N0	Alive	1864	61.2822	no recurrence	1864	61.2822	LUAD- Not Otherwise Specified (NOS)
44-6779	50	FEMALE	WHITE	NO	YES	Stage IIB	T2	MX	N1	Dead	500	16.4384	recurrence	232	7.6274	LUAD- Not Otherwise Specified (NOS)
44-7659	70	MALE	WHITE	NO	NO	Stage IA	T1b	MX	N0	Alive	691	22.7178	no recurrence	691	22.7178	LUAD- Not Otherwise Specified (NOS)
44-7660	72	MALE	WHITE	NO	YES	Stage IB	T2	MX	N0	Alive	592	19.463	recurrence	253	8.31781	LUAD- Not Otherwise Specified (NOS)
44-7661	69	FEMALE	WHITE	NO	NO	Stage IB	T2a	M0	N0	Dead	557	18.3123	recurrence	335	11.0137	LUAD- Not Otherwise Specified (NOS)
44-7662	61	MALE	WHITE	NO	NO	Stage IB	T2a	MX	N0	Alive	218	7.16712	no recurrence	218	7.16712	LUAD- Not Otherwise Specified (NOS)
44-7667	49	FEMALE	WHITE	NO	NO	Stage IIB	T3	MX	N0	Alive	1097	36.0658	no recurrence	1097	36.0658	LUAD- Not Otherwise Specified (NOS)
44-7669	59	MALE	BLACK OR AFRICAN AMERICAN	NO	YES	Stage IIA	T1b	MX	N1	Dead	574	18.8712	recurrence	390	12.8219	LUAD- Not Otherwise Specified (NOS)
44-7670	47	FEMALE	WHITE	NO	YES	Stage IIA	T1b	M0	N1	Alive	882	28.9973	no recurrence	882	28.9973	LUAD- Not Otherwise Specified (NOS)
44-7672	52	FEMALE	WHITE	NO	NO	Stage IA	T1b	M0	N0	Alive	719	23.6384	no recurrence	719	23.6384	LUAD- Not Otherwise Specified (NOS)
44-8117	54	FEMALE	WHITE	NO	YES	Stage IB	T2a	M0	N0	Alive	385	12.6575	no recurrence	385	12.6575	LUAD- Not Otherwise Specified (NOS)
44-8119	73	MALE	WHITE	NO	NO	Stage IIB	T3	M0	N0	Alive	285	9.36986	no recurrence	285	9.36986	LUAD- Not Otherwise Specified (NOS)
44-8120	58	MALE	BLACK OR AFRICAN AMERICAN	NO	NO	Stage IB	T2a	M0	N0	Alive	260	8.54795	no recurrence	260	8.54795	LUAD- Not Otherwise Specified (NOS)
44-A479	73	FEMALE	BLACK OR AFRICAN AMERICAN	NO	NO	Stage IB	T2	MX	N0	Alive	486	15.9781	recurrence	437	14.3671	LUAD- Not Otherwise Specified (NOS)
44-A47A	78	FEMALE	WHITE	NO	NO	Stage IB	T2a	MX	N0	Alive	466	15.3205	recurrence	397	13.0521	LUAD- Not Otherwise Specified (NOS)
44-A47B	79	MALE	WHITE	NO	NO	Stage IB	T2a	M0	N0	Alive	287	9.43562	no recurrence	287	9.43562	LUAD- Not Otherwise Specified (NOS)
44-A47F	74	MALE	WHITE	NO	YES	Stage IIB	T2b	M0	N1	Alive	337	11.0795	no recurrence	337	11.0795	LUAD- Not Otherwise Specified (NOS)
44-A47G	73	FEMALE	WHITE	NO	NO	Stage IA	T1	M0	N0	Alive	351	11.5397	no recurrence	351	11.5397	LUAD- Not Otherwise Specified (NOS)
44-A4SS	73	MALE	WHITE	NO	NO	Stage IA	T1b	M0	N0	Alive	415	13.6438	no recurrence	415	13.6438	LUAD- Not Otherwise Specified (NOS)
44-A4SU	67	FEMALE	WHITE	NO	NO	Stage IA	T1a	MX	N0	Dead	409	13.4466	recurrence	260	8.54795	LUAD- Not Otherwise Specified (NOS)
49-4486	72	MALE	WHITE	NO	NO	Stage IA	T1	M0	N0	Dead	2318	76.2082	recurrence	2045	67.2329	LUAD- Not Otherwise Specified (NOS)
49-4487	72	FEMALE	WHITE	YES	NO	Stage IA	T1	M0	N0	Dead	855	28.1096	recurrence	697	22.9151	LUAD- Not Otherwise Specified (NOS)
49-4488	74	FEMALE	WHITE	NO	NO	Stage IA	T1	MX	N0	Dead	869	28.5699	recurrence	634	20.8438	LUAD- Not Otherwise Specified (NOS)
49-4501	67	FEMALE	WHITE	NO	NO	Stage IB	T2	M0	N0	Dead	1421	46.7178	recurrence	545	17.9178	LUAD- Not Otherwise Specified (NOS)
49-4505	61	FEMALE	WHITE	NO	NO	Stage IIB	T2	M0	N1	Dead	428	14.0712	recurrence	417	13.7096	LUAD- Not Otherwise Specified (NOS)
49-4506	68	FEMALE	WHITE	YES	YES	Stage IIB	T2	M0	N1	Dead	999	32.8438	recurrence	692	22.7507	LUAD- Not Otherwise Specified (NOS)
49-4510	51	FEMALE	BLACK OR AFRICAN AMERICAN	YES	YES	Stage IIB	T2	M0	N1	Dead	896	29.4575	recurrence	502	16.5041	LUAD- Not Otherwise Specified (NOS)
49-6767	46	FEMALE	WHITE	NO	NO	Stage IIB	T3	MX	N0	Alive	677	22.2575	no recurrence	677	22.2575	LUAD- Not Otherwise Specified (NOS)
49-AAR0	57	MALE	BLACK OR AFRICAN AMERICAN	NO	NO	Stage IA	T1	MX	N0	Alive	4765	156.658	no recurrence	4765	156.658	LUAD- Not Otherwise Specified (NOS)
49-AAR3	69	MALE	BLACK OR AFRICAN AMERICAN	NO	YES	Stage IIB	T2	MX	N1	Alive	1893	62.2356	recurrence	1893	62.2356	LUAD- Not Otherwise Specified (NOS)
49-AAR9	61	MALE	BLACK OR AFRICAN AMERICAN	NO	NO	Stage IIB	T3	MX	N0	Dead	260	8.54795	no recurrence	260	8.54795	LUAD- Not Otherwise Specified (NOS)
49-AARE	51	FEMALE	BLACK OR AFRICAN AMERICAN	NO	NO	Stage IA	T1	MX	N0	Dead	1229	40.4055	recurrence	388	12.7562	LUAD- Not Otherwise Specified (NOS)
49-AARN	56	FEMALE	BLACK OR AFRICAN AMERICAN	NO	NO	Stage IA	T1	MX	N0	Dead	1135	37.3151	no recurrence	1135	37.3151	LUAD- Not Otherwise Specified (NOS)
49-AARQ	41	FEMALE	BLACK OR AFRICAN AMERICAN	NO	NO	Stage I	T2	MX	N0	Alive	6732	221.326	no recurrence	6732	221.326	LUAD- Not Otherwise Specified (NOS)
49-AARR	68	MALE	BLACK OR AFRICAN AMERICAN	NO	NO	Stage IA	T1	MX	N0	Alive	4992	164.121	recurrence	1099	36.1315	LUAD- Not Otherwise Specified (NOS)
50-5049	70	MALE	WHITE	YES	NO	Stage IA	T2	M0	N0	Alive	3094	101.721	recurrence	1568	51.5507	LUAD- Not Otherwise Specified (NOS)
50-5068	59	FEMALE	WHITE	NO	YES	Stage IIB	T2	MX	N1	Dead	1499	49.2822	recurrence	686	22.5534	LUAD- Not Otherwise Specified (NOS)
50-5931	75	FEMALE	WHITE	NO	NO	Stage IB	T2	M0	N0	Dead	434	14.2685	recurrence	425	13.9726	LUAD- Not Otherwise Specified (NOS)
50-5932	75	MALE	WHITE	NO	NO	Stage IIB	T2	M0	N1	Dead	1235	40.6027	recurrence	1090	35.8356	LUAD- Not Otherwise Specified (NOS)
50-5935	86	FEMALE	WHITE	YES	NO	Stage IA	T1	M0	N0	Dead	653	21.4685	no recurrence	653	21.4685	LUAD- Not Otherwise Specified (NOS)
50-5942	67	FEMALE	WHITE	YES	NO	Stage IA	T1	M0	N0	Alive	1847	60.7233	recurrence	1378	45.3041	LUAD- Not Otherwise Specified (NOS)
50-6590	72	FEMALE	WHITE	NO	YES	Stage IB	T2	M0	N0	Dead	1288	42.3452	no recurrence	1288	42.3452	LUAD- Not Otherwise Specified (NOS)
50-6597	79	FEMALE	WHITE	NO	NO	Stage IB	T2	M0	N0	Dead	1268	41.6877	no recurrence	1268	41.6877	LUAD- Not Otherwise Specified (NOS)
50-7109	60	MALE	WHITE	NO	NO	Stage IA	T1	M0	N0	Dead	308	10.126	recurrence	15	0.493151	LUAD- Not Otherwise Specified (NOS)
53-7626	76	FEMALE	WHITE	NO	YES	Stage IIA	T1	M0	N1	Dead	929	30.5425	recurrence	865	28.4384	LUAD- Not Otherwise Specified (NOS)
55-1592	65	MALE	WHITE	NO	NO	Stage IA	T2	M0	N0	Dead	701	23.0466	recurrence	452	14.8603	LUAD- Not Otherwise Specified (NOS)
55-1596	55	MALE	ASIAN	NO	YES	Stage IIB	T2	M0	N1	Alive	2065	67.8904	no recurrence	2065	67.8904	LUAD- Not Otherwise Specified (NOS)
55-5899	58	MALE	WHITE	NO	YES	Stage IIB	T1a	M0	N1	Alive	930	30.5753	no recurrence	930	30.5753	LUAD- Not Otherwise Specified (NOS)
55-6642	63	MALE	WHITE	NO	NO	Stage IB	T2	MX	N0	Alive	2449	80.5151	no recurrence	2449	80.5151	LUAD- Not Otherwise Specified (NOS)
55-6969	52	MALE	WHITE	YES	YES	Stage IB	T2	M0	N0	Alive	1239	40.7342	no recurrence	1239	40.7342	LUAD- Not Otherwise Specified (NOS)
55-6971	59	FEMALE	WHITE	NO	NO	Stage IB	T2	MX	N0	Alive	1400	46.0274	no recurrence	1400	46.0274	LUAD- Not Otherwise Specified (NOS)
55-6978	81	MALE	WHITE	NO	NO	Stage IIA	T2b	MX	N0	Dead	176	5.7863	recurrence	42	1.38082	LUAD- Not Otherwise Specified (NOS)
55-6979	59	FEMALE	WHITE	NO	YES	Stage IIB	T2	M0	N1	Dead	237	7.79178	recurrence	195	6.41096	LUAD- Not Otherwise Specified (NOS)
55-6982	79	FEMALE	WHITE	NO	NO	Stage IIB	T2	M0	N1	Dead	995	32.7123	recurrence	183	6.01644	LUAD- Not Otherwise Specified (NOS)
55-6984	71	FEMALE	WHITE	NO	YES	Stage IIB	T2	M0	N1	Dead	760	24.9863	recurrence	724	23.8027	LUAD- Not Otherwise Specified (NOS)
55-6985	58	FEMALE	WHITE	NO	NO	Stage IB	T2	MX	N0	Alive	1233	40.537	no recurrence	1233	40.537	LUAD- Not Otherwise Specified (NOS)
55-6987	77	MALE	WHITE	NO	NO	Stage IA	T1	M0	N0	Alive	2137	70.2575	no recurrence	2137	70.2575	LUAD- Not Otherwise Specified (NOS)
55-7281	70	FEMALE	WHITE	NO	NO	Stage IA	T1b	M0	N0	Alive	872	28.6685	recurrence	339	11.1452	LUAD- Not Otherwise Specified (NOS)
55-7570	60	MALE	BLACK OR AFRICAN AMERICAN	NO	NO	Stage IA	T1a	MX	N0	Alive	824	27.0904	no recurrence	824	27.0904	LUAD- Not Otherwise Specified (NOS)
55-7573	72	FEMALE	WHITE	NO	NO	Stage IA	T1b	MX	N0	Alive	487	16.011	no recurrence	487	16.011	LUAD- Not Otherwise Specified (NOS)
55-7574	64	FEMALE	WHITE	YES	YES	Stage IB	T2a	M0	N0	Dead	995	32.7123	recurrence	478	15.7151	LUAD- Not Otherwise Specified (NOS)
55-7576	54	MALE	BLACK OR AFRICAN AMERICAN	NO	YES	Stage IB	T2a	M0	N0	Alive	670	22.0274	no recurrence	670	22.0274	LUAD- Not Otherwise Specified (NOS)
55-7724	76	FEMALE	WHITE	NO	NO	Stage IB	T2a	MX	N0	Alive	705	23.1781	no recurrence	705	23.1781	LUAD- Not Otherwise Specified (NOS)
55-7725	68	FEMALE	WHITE	NO	NO	Stage IA	T1a	MX	N0	Alive	442	14.5315	no recurrence	442	14.5315	LUAD- Not Otherwise Specified (NOS)
55-7726	72	FEMALE	WHITE	NO	NO	Stage IA	T1b	MX	N0	Alive	652	21.4356	no recurrence	652	21.4356	LUAD- Not Otherwise Specified (NOS)
55-7815	76	MALE	WHITE	NO	NO	Stage IB	T2a	MX	N0	Alive	773	25.4137	recurrence	466	15.3205	LUAD- Not Otherwise Specified (NOS)
55-7903	64	MALE	WHITE	NO	NO	Stage IA	T1b	MX	N0	Alive	567	18.6411	no recurrence	567	18.6411	LUAD- Not Otherwise Specified (NOS)
55-7907	77	MALE	WHITE	NO	NO	Stage IIA	T2a	MX	N1	Dead	343	11.2767	recurrence	294	9.66575	LUAD- Not Otherwise Specified (NOS)
55-7910	50	FEMALE	BLACK OR AFRICAN AMERICAN	NO	YES	Stage IIA	T2b	M0	N0	Alive	1040	34.1918	recurrence	1018	33.4685	LUAD- Not Otherwise Specified (NOS)
55-7911	70	FEMALE	WHITE	NO	NO	Stage IA	T1a	MX	N0	Alive	537	17.6548	recurrence	515	16.9315	LUAD- Not Otherwise Specified (NOS)
55-7913	61	FEMALE	BLACK OR AFRICAN AMERICAN	NO	NO	Stage IA	T1b	MX	N0	Dead	561	18.4438	recurrence	480	15.7808	LUAD- Not Otherwise Specified (NOS)
55-7994	81	MALE	WHITE	NO	YES	Stage IIB	T3	MX	N0	Alive	603	19.8247	no recurrence	603	19.8247	LUAD- Not Otherwise Specified (NOS)
55-7995	73	FEMALE	WHITE	NO	NO	Stage IA	T1b	M0	N0	Alive	889	29.2274	recurrence	468	15.3863	LUAD- Not Otherwise Specified (NOS)
55-8087	59	FEMALE	WHITE	NO	NO	Stage IB	T2a	MX	N0	Alive	462	15.189	no recurrence	462	15.189	LUAD- Not Otherwise Specified (NOS)
55-8089	56	MALE	WHITE	NO	NO	Stage IA	T1a	M0	N0	Dead	702	23.0795	no recurrence	702	23.0795	LUAD- Not Otherwise Specified (NOS)
55-8090	80	MALE	WHITE	NO	NO	Stage IA	T1a	M0	N0	Dead	598	19.6603	recurrence	548	18.0164	LUAD- Not Otherwise Specified (NOS)
55-8091	74	MALE	WHITE	NO	NO	Stage IB	T2	MX	N0	Alive	600	19.726	no recurrence	600	19.726	LUAD- Not Otherwise Specified (NOS)
55-8092	75	MALE	WHITE	NO	NO	Stage IIB	T3	MX	N0	Dead	154	5.06301	recurrence	127	4.17534	LUAD- Not Otherwise Specified (NOS)
55-8096	67	FEMALE	WHITE	NO	NO	Stage IB	T2a	MX	N0	Dead	719	23.6384	recurrence	566	18.6082	LUAD- Not Otherwise Specified (NOS)
55-8097	60	FEMALE	WHITE	NO	NO	Stage IA	T1a	MX	N0	Alive	476	15.6493	no recurrence	476	15.6493	LUAD- Not Otherwise Specified (NOS)
55-8203	69	FEMALE	WHITE	NO	NO	Stage IA	T1b	M0	N0	Alive	547	17.9836	no recurrence	547	17.9836	LUAD- Not Otherwise Specified (NOS)
55-8204	87	FEMALE	WHITE	NO	NO	Stage IB	T2a	MX	N0	Alive	515	16.9315	no recurrence	515	16.9315	LUAD- Not Otherwise Specified (NOS)
55-8205	76	FEMALE	WHITE	NO	YES	Stage IIA	T2b	M0	N0	Alive	599	19.6932	recurrence	495	16.274	LUAD- Not Otherwise Specified (NOS)
55-8206	56	MALE	WHITE	NO	NO	Stage IA	T1b	M0	N0	Alive	888	29.1945	no recurrence	888	29.1945	LUAD- Not Otherwise Specified (NOS)
55-8208	73	FEMALE	WHITE	NO	NO	Stage IA	T1b	M0	N0	Alive	674	22.1589	recurrence	511	16.8	LUAD- Not Otherwise Specified (NOS)
55-8299	61	FEMALE	WHITE	NO	NO	Stage IA	T1b	MX	N0	Dead	469	15.4192	recurrence	274	9.00822	LUAD- Not Otherwise Specified (NOS)
55-8301	58	MALE	WHITE	NO	NO	Stage IB	T2a	MX	N0	Alive	534	17.5562	recurrence	238	7.82466	LUAD- Not Otherwise Specified (NOS)
55-8302	54	MALE	WHITE	NO	NO	Stage IB	T2	MX	N0	Alive	478	15.7151	no recurrence	478	15.7151	LUAD- Not Otherwise Specified (NOS)
55-8507	53	MALE	WHITE	NO	NO	Stage IA	T1a	MX	N0	Alive	418	13.7425	no recurrence	418	13.7425	LUAD- Not Otherwise Specified (NOS)
55-8510	55	FEMALE	WHITE	NO	NO	Stage IB	T2a	MX	N0	Alive	539	17.7205	no recurrence	539	17.7205	LUAD- Not Otherwise Specified (NOS)
55-8511	73	FEMALE	WHITE	NO	NO	Stage IB	T2a	MX	N0	Alive	552	18.1479	recurrence	460	15.1233	LUAD- Not Otherwise Specified (NOS)
55-8514	70	FEMALE	BLACK OR AFRICAN AMERICAN	NO	NO	Stage IB	T2a	MX	N0	Alive	520	17.0959	no recurrence	520	17.0959	LUAD- Not Otherwise Specified (NOS)
55-8614	76	MALE	WHITE	NO	NO	Stage IB	T2a	MX	N0	Alive	536	17.6219	no recurrence	536	17.6219	LUAD- Not Otherwise Specified (NOS)
55-8616	58	FEMALE	WHITE	NO	YES	Stage IB	T2a	M0	N0	Alive	48	1.57808	no recurrence	48	1.57808	LUAD- Not Otherwise Specified (NOS)
55-8621	75	FEMALE	WHITE	NO	NO	Stage IA	T1a	MX	N0	Alive	515	16.9315	no recurrence	515	16.9315	LUAD- Not Otherwise Specified (NOS)
55-A48X	63	FEMALE	WHITE	NO	YES	Stage IIA	T1b	M0	N1	Alive	689	22.6521	recurrence	615	20.2192	LUAD- Not Otherwise Specified (NOS)
55-A48Y	69	MALE	WHITE	NO	YES	Stage IIA	T2b	M0	N0	Alive	630	20.7123	no recurrence	630	20.7123	LUAD- Not Otherwise Specified (NOS)
55-A490	78	MALE	WHITE	NO	YES	Stage IIA	T2b	MX	N0	Dead	99	3.25479	no recurrence	99	3.25479	LUAD- Not Otherwise Specified (NOS)
55-A491	81	FEMALE	WHITE	NO	NO	Stage IA	T1b	MX	N0	Alive	626	20.5808	no recurrence	626	20.5808	LUAD- Not Otherwise Specified (NOS)
55-A492	70	FEMALE	WHITE	NO	NO	Stage IA	T1a	MX	N0	Alive	596	19.5945	no recurrence	596	19.5945	LUAD- Not Otherwise Specified (NOS)
55-A494	61	FEMALE	WHITE	NO	NO	Stage IB	T2a	MX	N0	Alive	481	15.8137	no recurrence	481	15.8137	LUAD- Not Otherwise Specified (NOS)
55-A4DF	88	MALE	WHITE	NO	NO	Stage IA	T1b	MX	N0	Dead	440	14.4658	recurrence	440	14.4658	LUAD- Not Otherwise Specified (NOS)
55-A4DG	71	MALE	WHITE	NO	NO	Stage IA	T1b	MX	N0	Alive	608	19.989	no recurrence	608	19.989	LUAD- Not Otherwise Specified (NOS)
62-A46O	65	FEMALE	WHITE	NO	NO	Stage IB	T2	M0	N0	Dead	1454	47.8027	recurrence	943	31.0027	LUAD- Not Otherwise Specified (NOS)
62-A471	64	MALE	WHITE	NO	YES	Stage IIB	T2b	M0	N1	Alive	1246	40.9644	no recurrence	1246	40.9644	LUAD- Not Otherwise Specified (NOS)
62-A472	70	MALE	WHITE	NO	NO	Stage IIB	T3	M0	N0	Alive	910	29.9178	recurrence	290	9.53425	LUAD- Not Otherwise Specified (NOS)
64-1676	58	MALE	WHITE	NO	NO	Stage IA	T1a	M0	N0	Alive	1728	56.811	no recurrence	1728	56.811	LUAD- Not Otherwise Specified (NOS)
64-1681	61	FEMALE	WHITE	NO	NO	Stage IA	T1	M0	N0	Dead	1167	38.3671	recurrence	439	14.4329	LUAD- Not Otherwise Specified (NOS)
64-5774	60	MALE	WHITE	NO	NO	Stage IB	T2	M0	N0	Alive	2676	87.9781	recurrence	246	8.08767	LUAD- Not Otherwise Specified (NOS)
67-3770	70	FEMALE	WHITE	NO	YES	Stage IA	T1	M0	N0	Alive	610	20.0548	no recurrence	610	20.0548	LUAD- Not Otherwise Specified (NOS)
67-3771	77	FEMALE	BLACK OR AFRICAN AMERICAN	NO	YES	Stage IA	T1	M0	N0	Alive	610	20.0548	no recurrence	610	20.0548	LUAD- Not Otherwise Specified (NOS)
67-3772	82	FEMALE	WHITE	NO	YES	Stage IB	T2	M0	N0	Alive	573	18.8384	no recurrence	573	18.8384	LUAD- Not Otherwise Specified (NOS)
67-3773	84	FEMALE	WHITE	NO	YES	Stage IB	T2	M0	N0	Alive	427	14.0384	no recurrence	427	14.0384	LUAD- Not Otherwise Specified (NOS)
67-3774	73	FEMALE	WHITE	NO	YES	Stage IB	T2	M0	N0	Alive	385	12.6575	no recurrence	385	12.6575	LUAD- Not Otherwise Specified (NOS)
67-3776	57	FEMALE	WHITE	NO	YES	Stage IIB	T2	M0	N1	Alive	61	2.00548	no recurrence	61	2.00548	LUAD- Not Otherwise Specified (NOS)
67-4679	69	MALE	WHITE	NO	YES	Stage IIB	T3	M0	N0	Alive	448	14.7288	no recurrence	448	14.7288	LUAD- Not Otherwise Specified (NOS)
67-6215	52	FEMALE	WHITE	NO	YES	Stage IB	T2a	M0	N0	Alive	174	5.72055	no recurrence	174	5.72055	LUAD- Not Otherwise Specified (NOS)
67-6216	57	FEMALE	WHITE	NO	NO	Stage IA	T1a	M0	N0	Alive	141	4.63562	no recurrence	141	4.63562	LUAD- Not Otherwise Specified (NOS)
67-6217	73	FEMALE	WHITE	NO	NO	Stage IIA	T2a	M0	N1	Alive	422	13.874	recurrence	296	9.73151	LUAD- Not Otherwise Specified (NOS)
69-7980	70	FEMALE	WHITE	NO	NO	Stage I	T1b	M0	N0	Alive	362	11.9014	no recurrence	411	13.5123	LUAD- Not Otherwise Specified (NOS)
71-8520	60	FEMALE	ASIAN	YES	NO	Stage IB	T2	M0	N0	Dead	210	6.90411	recurrence	179	5.88493	LUAD- Not Otherwise Specified (NOS)
73-4658	80	FEMALE	WHITE	NO	NO	Stage IB	T2	M0	N0	Dead	1600	52.6027	no recurrence	1600	52.6027	LUAD- Not Otherwise Specified (NOS)
73-4662	65	FEMALE	WHITE	NO	NO	Stage IA	T1	M0	N0	Alive	2515	82.6849	recurrence	21	0.690411	LUAD- Not Otherwise Specified (NOS)
73-4677	74	MALE	WHITE	NO	NO	Stage IIA	T2a	M0	N0	Dead	38	1.24932	no recurrence	38	1.24932	LUAD- Not Otherwise Specified (NOS)
73-A9RS	41	MALE	BLACK OR AFRICAN AMERICAN	YES	NO	Stage IIB	T3	M0	N0	Dead	340	11.1781	recurrence	107	3.51781	LUAD- Not Otherwise Specified (NOS)
75-5125	41	MALE	BLACK OR AFRICAN AMERICAN	NO	NO	Stage IIB	T2	M0	N1	Dead	2027	66.6411	recurrence	1752	57.6	LUAD- Not Otherwise Specified (NOS)
75-5146	41	MALE	BLACK OR AFRICAN AMERICAN	NO	NO	Stage IB	T2	M0	N0	Alive	2368	77.8521	recurrence	1773	58.2904	LUAD- Not Otherwise Specified (NOS)
75-5147	41	FEMALE	BLACK OR AFRICAN AMERICAN	NO	NO	Stage IB	T2	M0	N0	Alive	1333	43.8247	no recurrence	1333	43.8247	LUAD- Not Otherwise Specified (NOS)
75-6206	41	MALE	BLACK OR AFRICAN AMERICAN	NO	NO	Stage IB	T2	M0	N0	Alive	2590	85.1507	no recurrence	2590	85.1507	LUAD- Not Otherwise Specified (NOS)
75-7025	41	MALE	BLACK OR AFRICAN AMERICAN	NO	NO	Stage IB	T2	M0	N0	Alive	3305	108.658	recurrence	1481	48.6904	LUAD- Not Otherwise Specified (NOS)
75-7027	41	MALE	BLACK OR AFRICAN AMERICAN	NO	NO	Stage IB	T2	M0	N0	Alive	3059	100.57	recurrence	2949	96.9534	LUAD- Not Otherwise Specified (NOS)
78-7147	67	FEMALE	WHITE	NO	NO	Stage IIB	T2	M0	N1	Dead	586	19.2658	recurrence	578	19.0027	LUAD- Not Otherwise Specified (NOS)
78-7150	59	MALE	WHITE	NO	NO	Stage IIB	T2	M0	N1	Dead	666	21.8959	recurrence	139	4.56986	LUAD- Not Otherwise Specified (NOS)
78-7155	68	MALE	WHITE	NO	NO	Stage IB	T2	M0	N0	Dead	1171	38.4986	recurrence	209	6.87123	LUAD- Not Otherwise Specified (NOS)
78-7163	60	MALE	WHITE	NO	NO	Stage IB	T2	M0	N0	Alive	7248	238.29	no recurrence	7248	238.29	LUAD- Not Otherwise Specified (NOS)
78-7166	84	MALE	WHITE	YES	NO	Stage IIB	T2	M0	N1	Dead	258	8.48219	no recurrence	258	8.48219	LUAD- Not Otherwise Specified (NOS)
78-7535	45	MALE	WHITE	NO	YES	Stage IB	T2	M0	N0	Dead	949	31.2	recurrence	809	26.5973	LUAD- Not Otherwise Specified (NOS)
78-7542	56	MALE	WHITE	NO	NO	Stage IB	T2	M0	N0	Dead	321	10.5534	no recurrence	321	10.5534	LUAD- Not Otherwise Specified (NOS)
78-8640	59	MALE	WHITE	NO	NO	Stage IIA	T1	M0	N1	Alive	7062	232.175	no recurrence	7062	232.175	LUAD- Not Otherwise Specified (NOS)
78-8648	58	FEMALE	WHITE	NO	NO	Stage IIB	T3	M0	N0	Dead	1209	39.7479	recurrence	720	23.6712	LUAD- Not Otherwise Specified (NOS)
78-8660	69	MALE	WHITE	YES	NO	Stage IIB	T2	M0	N1	Dead	321	10.5534	recurrence	242	7.95616	LUAD- Not Otherwise Specified (NOS)
78-8662	53	FEMALE	WHITE	NO	NO	Stage IB	T2	M0	N0	Dead	3361	110.499	recurrence	3044	100.077	LUAD- Not Otherwise Specified (NOS)
80-5608	53	FEMALE	WHITE	NO	NO	Stage IA	T1	M0	N0	Alive	2832	93.1068	no recurrence	2832	93.1068	LUAD- Not Otherwise Specified (NOS)
83-5908	59	FEMALE	WHITE	NO	NO	Stage IA	T1	M0	N0	Alive	824	27.0904	no recurrence	824	27.0904	LUAD- Not Otherwise Specified (NOS)
86-6562	52	MALE	WHITE	NO	YES	Stage IIA	T2a	M0	N1	Dead	376	12.3616	recurrence	274	9.00822	LUAD- Not Otherwise Specified (NOS)
86-7713	70	MALE	WHITE	NO	YES	Stage IIA	T2b	M0	N0	Alive	1157	38.0384	no recurrence	1157	38.0384	LUAD- Not Otherwise Specified (NOS)
86-7953	69	FEMALE	WHITE	NO	NO	Stage IA	T1b	M0	N0	Alive	997	32.7781	no recurrence	997	32.7781	LUAD- Not Otherwise Specified (NOS)
86-7955	62	MALE	WHITE	YES	YES	Stage IB	T2a	M0	N0	Alive	1072	35.2438	recurrence	820	26.9589	LUAD- Not Otherwise Specified (NOS)
86-8055	79	MALE	WHITE	NO	NO	Stage IIA	T2a	M0	N1	Dead	124	4.07671	no recurrence	124	4.07671	LUAD- Not Otherwise Specified (NOS)
86-8075	66	FEMALE	WHITE	NO	NO	Stage IB	T2	M0	N0	Dead	694	22.8164	recurrence	199	6.54247	LUAD- Not Otherwise Specified (NOS)
86-8278	63	FEMALE	WHITE	NO	NO	Stage IIB	T2	M0	N1	Alive	944	31.0356	recurrence	29	0.953425	LUAD- Not Otherwise Specified (NOS)
86-8279	46	MALE	WHITE	YES	YES	Stage IIA	T2a	M0	N1	Alive	949	31.2	no recurrence	949	31.2	LUAD- Not Otherwise Specified (NOS)
86-8358	44	MALE	WHITE	NO	NO	Stage IB	T2a	M0	N0	Alive	653	21.4685	no recurrence	653	21.4685	LUAD- Not Otherwise Specified (NOS)
86-8669	64	MALE	WHITE	NO	NO	Stage IA	T1b	M0	N0	Alive	938	30.8384	recurrence	849	27.9123	LUAD- Not Otherwise Specified (NOS)
86-A4D0	48	MALE	WHITE	NO	YES	Stage IIA	T2b	M0	N0	Dead	116	3.8137	no recurrence	116	3.8137	LUAD- Not Otherwise Specified (NOS)
86-A4JF	56	MALE	WHITE	NO	YES	Stage IIB	T3	M0	N0	Dead	737	24.2301	recurrence	436	14.3342	LUAD- Not Otherwise Specified (NOS)
86-A4P7	63	FEMALE	WHITE	NO	NO	Stage IB	T2a	M0	N0	Alive	415	13.6438	no recurrence	415	13.6438	LUAD- Not Otherwise Specified (NOS)
91-6828	70	MALE	WHITE	NO	NO	Stage IA	T1a	M0	N0	Alive	323	10.6192	no recurrence	323	10.6192	LUAD- Not Otherwise Specified (NOS)
91-6830	65	FEMALE	WHITE	NO	NO	Stage IIA	T1	MX	N1	Alive	60	1.9726	recurrence	18	0.591781	LUAD- Not Otherwise Specified (NOS)
91-6831	66	MALE	WHITE	NO	NO	Stage IB	T2	MX	N0	Alive	310	10.1918	no recurrence	310	10.1918	LUAD- Not Otherwise Specified (NOS)
91-6835	81	FEMALE	WHITE	NO	NO	Stage IA	T1	M0	N0	Alive	79	2.59726	no recurrence	79	2.59726	LUAD- Not Otherwise Specified (NOS)
91-6836	52	FEMALE	WHITE	NO	NO	Stage IB	T2	MX	N0	Alive	417	13.7096	no recurrence	417	13.7096	LUAD- Not Otherwise Specified (NOS)
91-6840	59	FEMALE	WHITE	NO	NO	Stage IA	T1b	M0	N0	Alive	372	12.2301	no recurrence	372	12.2301	LUAD- Not Otherwise Specified (NOS)
91-6847	62	FEMALE	WHITE	YES	NO	Stage IB	T2	MX	N0	Alive	842	27.6822	recurrence	772	25.3808	LUAD- Not Otherwise Specified (NOS)
91-7771	62	MALE	WHITE	NO	YES	Stage IIB	T3	MX	N0	Alive	492	16.1753	no recurrence	492	16.1753	LUAD- Not Otherwise Specified (NOS)
91-8497	75	FEMALE	WHITE	NO	NO	Stage IA	T1a	MX	N0	Dead	434	14.2685	no recurrence	434	14.2685	LUAD- Not Otherwise Specified (NOS)
91-8499	76	FEMALE	WHITE	NO	NO	Stage IA	T1b	MX	N0	Alive	36	1.18356	no recurrence	36	1.18356	LUAD- Not Otherwise Specified (NOS)
91-A4BC	59	MALE	WHITE	NO	NO	Stage IIA	T2b	MX	N0	Alive	44	1.44658	no recurrence	44	1.44658	LUAD- Not Otherwise Specified (NOS)
91-A4BD	78	MALE	WHITE	NO	NO	Stage IIA	T1b	MX	N1	Alive	603	19.8247	no recurrence	603	19.8247	LUAD- Not Otherwise Specified (NOS)
93-7348	75	FEMALE	WHITE	NO	NO	Stage IA	T1a	MX	N0	Alive	531	17.4575	no recurrence	531	17.4575	LUAD- Not Otherwise Specified (NOS)
93-8067	77	MALE	ASIAN	NO	NO	Stage IB	T2a	MX	N0	Alive	186	6.11507	no recurrence	186	6.11507	LUAD- Not Otherwise Specified (NOS)
95-7039	54	FEMALE	WHITE	NO	NO	Stage IIB	T3	MX	N0	Alive	1272	41.8192	recurrence	1258	41.3589	LUAD- Not Otherwise Specified (NOS)
95-7562	71	MALE	BLACK OR AFRICAN AMERICAN	NO	YES	Stage IIA	T2a	M0	N1	Dead	87	2.86027	no recurrence	87	2.86027	LUAD- Not Otherwise Specified (NOS)
95-7944	71	MALE	WHITE	NO	NO	Stage IA	T1a	M0	N0	Alive	377	12.3945	no recurrence	377	12.3945	LUAD- Not Otherwise Specified (NOS)
95-8494	67	MALE	WHITE	NO	NO	Stage IIA	T2a	M0	N1	Alive	84	2.76164	no recurrence	84	2.76164	LUAD- Not Otherwise Specified (NOS)
99-8028	50	FEMALE	BLACK OR AFRICAN AMERICAN	NO	NO	Stage IA	T1a	M0	N0	Alive	1118	36.7562	no recurrence	1118	36.7562	LUAD- Not Otherwise Specified (NOS)
99-8032	61	MALE	WHITE	NO	NO	Stage IA	T1a	M0	N0	Alive	44	1.44658	no recurrence	44	1.44658	LUAD- Not Otherwise Specified (NOS)
99-AA5R	70	FEMALE	BLACK OR AFRICAN AMERICAN	NO	NO	Stage IA	T1a	M0	N0	Alive	658	21.6329	no recurrence	658	21.6329	LUAD- Not Otherwise Specified (NOS)
J2-8192	65	FEMALE	WHITE	NO	YES	Stage IIA	T2a	MX	N1	Alive	739	24.2959	recurrence	482	15.8466	LUAD- Not Otherwise Specified (NOS)
J2-A4AD	61	FEMALE	WHITE	NO	NO	Stage IA	T1a	MX	N0	Dead	550	18.0822	recurrence	524	17.2274	LUAD- Not Otherwise Specified (NOS)
J2-A4AE	77	FEMALE	WHITE	NO	NO	Stage IA	T1a	MX	N0	Alive	1079	35.474	no recurrence	1079	35.474	LUAD- Not Otherwise Specified (NOS)
J2-A4AG	66	FEMALE	WHITE	NO	NO	Stage IA	T1b	MX	N0	Alive	988	32.4822	no recurrence	988	32.4822	LUAD- Not Otherwise Specified (NOS)
L4-A4E5	48	FEMALE	WHITE	NO	NO	Stage I	T1	M0	N0	Alive	578	19.0027	no recurrence	578	19.0027	LUAD- Not Otherwise Specified (NOS)
L4-A4E6	67	MALE	WHITE	NO	NO	Stage IA	T1	M0	N0	Alive	435	14.3014	no recurrence	435	14.3014	LUAD- Not Otherwise Specified (NOS)
L9-A443	63	FEMALE	WHITE	NO	NO	Stage IA	T1a	MX	N0	Dead	193	6.34521	no recurrence	193	6.34521	LUAD- Not Otherwise Specified (NOS)
L9-A444	60	FEMALE	WHITE	NO	NO	Stage IA	T1a	MX	N0	Alive	307	10.0932	no recurrence	307	10.0932	LUAD- Not Otherwise Specified (NOS)
L9-A743	56	MALE	BLACK OR AFRICAN AMERICAN	NO	YES	Stage IIA	T2a	M0	N1	Alive	664	21.8301	no recurrence	664	21.8301	LUAD- Not Otherwise Specified (NOS)
L9-A7SV	69	MALE	BLACK OR AFRICAN AMERICAN	NO	YES	Stage IIA	T2a	M0	N1	Alive	565	18.5753	no recurrence	565	18.5753	LUAD- Not Otherwise Specified (NOS)
L9-A8F4	64	FEMALE	BLACK OR AFRICAN AMERICAN	YES	NO	Stage IB	T2a	MX	N0	Alive	476	15.6493	no recurrence	476	15.6493	LUAD- Not Otherwise Specified (NOS)
MN-A4N1	60	MALE	BLACK OR AFRICAN AMERICAN	NO	NO	Stage IIA	T2a	M0	N1	Alive	827	27.189	no recurrence	827	27.189	LUAD- Not Otherwise Specified (NOS)
MN-A4N4	57	MALE	WHITE	NO	NO	Stage IA	T1b	M0	N0	Alive	1175	38.6301	no recurrence	1175	38.6301	LUAD- Not Otherwise Specified (NOS)
MN-A4N5	63	MALE	WHITE	NO	NO	Stage IA	T1a	M0	N0	Alive	84	2.76164	no recurrence	84	2.76164	LUAD- Not Otherwise Specified (NOS)
MP-A4SV	67	MALE	WHITE	NO	NO	Stage IB	T2	M0	N0	Dead	2620	86.137	no recurrence	2620	86.137	LUAD- Not Otherwise Specified (NOS)
MP-A4SW	53	MALE	WHITE	NO	NO	Stage IIB	T2	M0	N1	Dead	1778	58.4548	no recurrence	1778	58.4548	LUAD- Not Otherwise Specified (NOS)
MP-A4SY	61	MALE	WHITE	NO	NO	Stage IIB	T2	M0	N1	Dead	1501	49.3479	recurrence	489	16.0767	LUAD- Not Otherwise Specified (NOS)
MP-A4T2	71	MALE	WHITE	NO	NO	Stage IA	T1	M0	N0	Dead	1136	37.3479	recurrence	575	18.9041	LUAD- Not Otherwise Specified (NOS)
MP-A4T4	68	FEMALE	WHITE	NO	NO	Stage IIB	T2	M0	N1	Dead	2617	86.0384	no recurrence	2617	86.0384	LUAD- Not Otherwise Specified (NOS)
MP-A4TA	75	FEMALE	WHITE	NO	NO	Stage IA	T1	M0	N0	Dead	950	31.2329	recurrence	725	23.8356	LUAD- Not Otherwise Specified (NOS)
MP-A4TE	56	MALE	WHITE	NO	NO	Stage IIA	T2b	MX	N0	Dead	896	29.4575	recurrence	226	7.43014	LUAD- Not Otherwise Specified (NOS)
MP-A4TF	58	FEMALE	WHITE	NO	YES	Stage IIA	T2b	M0	N0	Dead	336	11.0466	recurrence	195	6.41096	LUAD- Not Otherwise Specified (NOS)
MP-A4TH	70	FEMALE	WHITE	NO	NO	Stage IA	T1a	M0	N0	Alive	741	24.3616	no recurrence	741	24.3616	LUAD- Not Otherwise Specified (NOS)
MP-A4TI	72	MALE	WHITE	NO	NO	Stage IIA	T2a	M0	N1	Dead	429	14.1041	recurrence	84	2.76164	LUAD- Not Otherwise Specified (NOS)
MP-A4TK	56	FEMALE	WHITE	NO	NO	Stage IIB	T2	MX	N1	Dead	582	19.1342	recurrence	397	13.0521	LUAD- Not Otherwise Specified (NOS)
MP-A5C7	76	FEMALE	WHITE	NO	NO	Stage IB	T2	M0	N0	Alive	2248	73.9068	no recurrence	2248	73.9068	LUAD- Not Otherwise Specified (NOS)
NJ-A4YG	65	MALE	WHITE	NO	NO	Stage IB	T2	M0	N0	Alive	2261	74.3342	no recurrence	2261	74.3342	LUAD- Not Otherwise Specified (NOS)
NJ-A4YQ	69	FEMALE	WHITE	NO	NO	Stage IA	T1b	M0	N0	Alive	1432	47.0795	no recurrence	1432	47.0795	LUAD- Not Otherwise Specified (NOS)
NJ-A55R	67	MALE	WHITE	NO	NO	Stage IA	T1b	MX	N0	Alive	603	19.8247	no recurrence	603	19.8247	LUAD- Not Otherwise Specified (NOS)
O1-A52J	74	FEMALE	WHITE	NO	NO	Stage IA	T1	MX	N0	Dead	1798	59.1123	recurrence	898	29.5233	LUAD- Not Otherwise Specified (NOS)
