# Supplementary material for: ERO1A as a novel biomarker for risk stratification and immunotherapeutic guidance in early-stage lung adenocarcinoma
Source: PeerJ. 2026 Jun 17;14:e21347. doi: 10.7717/peerj.21347 (PMC13282948; doi:10.7717/peerj.21347)
Supplement: Supplemental Information 2 — Raw and de-identified clinical data for the institutional cohort of 99 patients with early-stage lung adenocarcinoma (esLUAD) used in this study. [file peerj-14-21347-s002.xlsx]

## Sheet: Sheet1
ID_Patient	性别	年龄	出生日期	籍贯（省/市）	临床诊断	左叶或右叶	上、中或下肺叶	身高(cm)	体重(kg)	病理诊断	病理报告	切缘是否阳性	TNM分期	T分期	N分期	M分期	吸烟史（包年）	肿瘤家族史	CEA	CYFRA21-1	NSE	SCCA	手术方式	手术时长（分钟）	手术出血量	是否术前新辅助治疗	新辅助方案	新辅助疗程	术后是否辅助治疗	辅助治疗方案	辅助治疗疗程	TNM	T	N	M	EGFR	Immunotherapy	Ki-67(%)	DFS_status	DFS_time_days	OS_status	OS_time_days	H-Score	ERO1A_HScore
1	女	53	25137	广东省河源市	右上肺癌	右	上		48	浸润性腺癌	(右上肺肿物)浸润性肺腺癌（癌灶大小约2.2*1.5*1cm），IASLC组织学分级：1级（贴壁亚型为主，约占90%，乳头状亚型约占10%），伴间质内较多淋巴细胞浸润，癌组织未突破脏层胸膜，未见气道内播散（STAS），未见脉管癌栓及神经侵犯；自取吻合钉处肺组织未见癌残留；免疫组化结果：癌组织TTF-1(弥漫+)，NapsinA(弥漫+)，ALK(Ventana)(-)，P40(-)，p53(约20%中等强度+)，Ki-67(约5%+)；特殊染色结果：弹力纤维染色(示脏层胸膜弹力纤维存在)。	否	IA期	1c	0	0	无		未查				胸腔镜右上肺叶切除术	0.100694		0			0			IA	T1c	N0	M0	WT	No	5	no recurrence	1208	Alive	1208	30.7399	L
2	男	72	18085	广东广州	左上肺腺癌	左	上			浸润性腺癌	(左上肺固有段)浸润性肺腺癌（大小约1.2×0.7×0.5cm），IASLC组织学分级：1级（高分化，贴壁型为主）；癌组织未累及脏层胸膜；未见气道内播散、脉管内癌栓及神经束侵犯；支气管切缘未见癌；免疫组化结果：癌组织TTF-1(3+)，ALK(Ventana)(-)，Ki-67(约5%+)；特殊染色结果：弹力纤维染色(未见胸膜侵犯，亦未见脉管内癌栓)。\r\n	否	IA期	1	0	0	无		1.54	3.61	2.7	2.066	胸腔镜下肺叶切除术（固有段）+胸腔镜下胸腔粘连松解术+肺门淋巴结清扫术	0.111111		0			0			IA	T1	N0	M0	WT	No	5	no recurrence	1202	Alive	1202	35.5886	L
3	女	78	15896	广东广州	右中肺腺癌	右	中			浸润性腺癌	常规诊断： 1.(右中肺叶)浸润性肺腺癌（癌灶大小约1.5*1*1cm），IASLC组织学分级：3级（微乳头亚型约占50%，实片型约占40%，贴壁亚型约占10%），癌组织侵犯部分支气管黏膜，未累及脏层胸膜，可见气道内播散（STAS），可见脉管癌栓，未见神经侵犯；免疫组化结果：癌组织TTF-1(弥漫+)，P40(-)，ALK(Ventana)(-)，EMA(示微乳头结构外缘+)，E-cadherin(弥漫细胞膜+)，NapsinA(弥漫+)，Ki-67(约40%+)；特殊染色结果：弹力纤维染色(示脏层胸膜弹力纤维存在)； 支气管切缘未见癌累及；检出肺门旁淋巴结未见转移癌（0/2）； 2.(右上肺肿物)镜下见肺泡结构大致正常，肺泡腔内可见组织细胞聚集，灶区间质内可见纤维组织增生伴炭末沉着，未见肿瘤。 \r\n 1.(第二组淋巴结)未见转移癌（0/2）； 2.(第四组淋巴结)未见转移癌（0/1…	否	IA期	1	0	0	无		3.46	2.77	11	0.983	胸腔镜下右上肺肿物楔形切除+右中肺癌根治术	0.100694		0			0			IA	T1	N0	M0	WT	No	40		1201	Alive	1201	93.6715	H
4	女	55	24375	湖南张家界	右上肺腺癌	右	上		56	浸润性肺腺癌	常规诊断： 一、(右上肺叶)切除标本 1.浸润性肺腺癌（癌组织大小3.5*3*1.5cm），IASLC组织学分级：2级（腺管型约占60%，乳头状结构约占35%，微乳头型约占5%），未见气道内播散（STAS）；见脏层胸膜侵犯；未见神经及脉管侵犯；另见淋巴结一枚，未见癌转移（0/1）；特殊染色结果：弹力纤维染色(示脏层胸膜破坏)； 2.自取标本之支气管断端；肺门淋巴结未见癌转移（0/1）； 二、(气管残端)未见癌累及； 三、(第二组淋巴结)未见癌转移（0/1）； 四、(第3A组淋巴结)未见癌转移（0/2）； 五、(第四组淋巴结)未见癌转移（0/3）； 六、(第七组淋巴结)未见癌转移（0/4）； 七、(第九组淋巴结)未见癌转移（0/2）； 八、(第十组淋巴结)未见癌转移（0/1）； 九、(第十一组淋巴结)未见癌转移（0/5）； 十、(第十二组淋巴结)未见癌转移（0/5）； 十一、(第十三组淋巴…	否	IB期	2	0	0	无		1.33	2.25	10.7	2.829↑	胸腔镜下肺叶切除术+胸腔镜下胸腔粘连松解术+肺门淋巴结清扫术	0.0798611		0			1	培美曲塞770mg+卡铂460mg化疗，化疗后奥希替尼口服维持。	4	IB	T2	N0	M0	Mut	No	5	no recurrence	1195	Alive	1195	15.4069	L
5	女	67	20189	广东茂名	左上肺浸润性腺癌	左	上		69	浸润性腺癌	常规诊断： (左上肺叶)浸润性肺腺癌（大小约3.0×1.5×1.5cm），IASLC组织学分级：2级（中分化，腺管型为主）；未见气道内播散、神经束侵犯及脉管内癌栓；癌组织未累及脏层胸膜及支气管断端；淋巴结未见转移癌（0/1）； 免疫组化结果：TTF-1(3+)，ALK(Ventana)(-)，p53(个别细胞+)，Ki-67(约8%+)；特殊染色结果：弹力纤维染色(示未见胸膜侵犯)。		IB期	1b	0	0	无	否	1.92	1.68	17.8↑	0.427	胸腔镜下肺叶切除术	0.100694		0			0			IB	T1b	N0	M0	WT	No	8	no recurrence	1194	Alive	1194	28.2899	L
6	女	59	22899	广东惠州	左下肺腺癌	左	下	158	60	浸润性肺腺癌	常规诊断： 石蜡结果： (左下肺结节)肿物切除标本：浸润性肺腺癌伴多量黏液分泌（大小约2×1.5×0.8cm），IASLC组织学分级：3级（低分化，腺泡约占50%，复杂腺样约占40%，微乳头约占10%）；可见气道内播散；未见明确脉管内癌栓及神经束侵犯；癌组织未累及脏层胸膜；免疫组化结果：癌组织TTF-1(3+)，NapsinA(3+)，CK7(3+)，CEA(3+)，CK5/6(-)，P40(-)，S-100(-)，CK20(-)，Ki-67(约15%+)；特殊染色结果：PAS(+)，D-PAS(黏液+)。		IA期	1	0	0	无		4.24	2.61	10.9	2.941↑	胸腔镜下肺叶切除术	0.0833333		0			1	培美曲塞二钠针0.8g+洛铂48mg	1	IA	T1	N0	M0	WT	No	15	no recurrence	1187	Alive	1187	63.0292	H
7	女	46	27771	陕西汉中	左上腹癌	左	上	163	46	浸润性腺癌	常规诊断： 石蜡结果： (左上肺)肺叶切除标本：浸润性肺腺癌（大小约2.8×1.7×1.3cm），IASLC组织学分级：2级（中分化，腺管型为主）；未见气道内播散、神经束侵犯及脉管内癌栓；癌组织未累及脏层胸膜及支气管断端；免疫组化结果：癌组织TTF-1(3+)，ALK(Ventana)(-)，Ki-67(约3%+)；特殊染色结果：弹力纤维染色(示未见胸膜侵犯)。		IA期	1	0	0	无		2.54	1.68	9.48	0.467	胸腔镜下肺叶切除术	0.111111		0			0			IA	T1	N0	M0	WT	No	3	no recurrence	1186	Alive	1186	46.1799	H
8	男	66	20436	湖南衡阳	右上肺癌	右	上	173	60	浸润性腺癌	常规诊断： (右上肺结节)切除标本：浸润性肺腺癌（单灶，癌组织大小约2.0*1.5*1.5cm），IASLC组织学分级：2级（中分化，以贴壁亚型为主，约占75%，余为腺管亚型约25%），癌组织灶区累及胸膜弹力纤维层，但尚未突破，未见气道内播散（STAS），未见神经侵犯及脉管内癌栓；免疫组化结果：癌组织TTF-1(+)，p53(强弱不等+，野生型)，Ki-67(热点区约10%+)，P40(-)，ALK(Ventana)(-)；特殊染色结果：弹力纤维染色(示胸膜弹力纤维层累及)。	否	IB期	2	0	0	10 支/每天)		3.28	1.73	8.08	1.002	胸腔镜下肺叶切除术	0.0909722		0			1	培美曲塞+顺铂	4	IB	T2	N0	M0	WT	No	10	NA	NA	NA		121.821	H
9	女	51	25898	广东揭阳	左上肺癌	左	上	150	56	浸润性肺腺癌	常规诊断： (左上肺肿物)楔形肺切除标本：中分化腺癌，癌灶大小约1.5cm×1.5cm×0.8cm，组织类型：乳头型约占50%，腺泡型约占20%，贴壁型约占20%，实性型约占5%，微乳头型约占5%；可见气道播散，癌组织侵犯脏层胸膜（PL1），未见明确脉管或神经侵犯，肺切缘未见肿瘤组织残留；免疫组化结果：TTF-1(3+)，NapsinA(3+)，EMA(3+)，ALK(Ventana)(3+)，P40(-)，p53(少量细胞弱+，野生型)，Ki-67阳性率约10%；特殊染色结果：弹力纤维染色(示内弹力层断裂)。	否	IB期	2	0	0	无		1.16	1.65	11.9	1.524	胸腔镜下肺叶切除术	0.111111		0			1	顺铂(国基) 30mg ；*△培美曲塞二钠针(国基) 800mg	1	IB	T2	N0	M0	WT	No	10	no recurrence	1173	Alive	1173	75.8927	H
10	男	62	21800	广东湛江	右中肺腺癌	右	中	168	61	中-低分化腺癌	常规诊断： (右中肺叶)切除标本：中-低分化腺癌（肿物大小3.2*3*2.8cm），腺管型占90%，实型性占10%，癌组织累及支气管黏膜，累及脏层胸膜，见气道播散（STAS）；未见脉管内癌栓，未见神经侵犯，支气管断端未见癌累及，肺门周围淋巴结未见癌转移（0/5），免疫组化结果TTF-1(+)，NapsinA(+)，EMA(浆+)，E-cadherin(膜+)，ALK(Ventana)(-)，P40(-)，p63(-)，Ki-67(阳性率约60%)，特殊染色结果：弹力纤维染色示癌组织累及脏层胸膜。		IB期	2	0	0	已戒		1.54	4.09	16.4↑	1.358↑	胸腔镜下肺叶切除术	0.0888889		0			1	2022-8-16至今口服吉非替尼靶向治疗至今。于2022-7-26、2022-8-17、2022-9-14、2022-10-21、2022-11-25、2022-12-29予培美曲塞+顺铂化疗6程，辅以伊巴磷酸护骨治疗	6	IB	T2	N0	M0	Mut	No	60	recurrence	18	Alive	1169	90.5381	H
11	女	46	27611	广东广州	左下肺癌	左	下	149	54	浸润性腺癌	常规诊断： (左下肺结节)浸润性肺腺癌（癌灶大小约1.7×1.1×0.8cm），IASLC组织学分级：2级（乳头状结构约占60%，腺管型约占20%，贴壁型约占20%），可见气道内播散（STAS），未见神经及脉管侵犯，未累及脏层胸膜；免疫组化结果：TTF-1(+)，NapsinA(+)，P40(-)，ALK(Ventana)(-)，p53(60%弱-中等+)，Ki-67(约2%+)。 常规诊断： 1.(左下肺叶)吻合钉周围肺组织经多量取材，镜下灶区气道内见癌组织播散（STAS），未见癌组织侵犯神经及脉管；支气管断端未见癌累及； 2.(支气管残端)未见癌累及； 3.(第五组淋巴结)未见癌转移（0/1）； 4.(第六组淋巴结)未见癌转移（0/3）； 5.(第七组淋巴结)未见癌转移（0/5）； 6.(第八组淋巴结)未见癌转移（0/1）； 7.(第九组淋巴结)未见癌转移（0/2）； 8.(第十组淋…		IA期	1	0	0	无		0.76	2.08	11.3	1.277	胸腔镜下左下肺叶切除术	0.107639		0			0			IA	T1	N0	M0	WT	No	2	no recurrence	1160	Alive	1160	7.2434	L
12	女	51	25828	广东湛江	右上肺癌	右	上	163	54	至少为微浸润腺癌	常规诊断： (右上肺肿物)浸润性肺腺癌（大小约1.0×0.8×0.7cm），IASLC组织学分级：2级（中分化，腺管型为主，约占70%）；未见气道内播散、神经束侵犯及脉管内癌栓；癌组织未累及脏层胸膜；免疫组化结果：癌组织TTF-1(3+)，ALK(Ventana)(-)，Ki-67(约3%+)。 常规诊断： 1.(右上肺叶)肿物切除后肺叶切除标本：肺叶内未见癌组织残留，自取支气管断端、肺叶切缘均未见癌组织累及； 2.(支气管残端)未见癌累及； 3.(第二组淋巴结)未见癌转移（0/1）； 4.(第四组淋巴结)未见癌转移（0/2）； 5.(第七组淋巴结)未见癌转移（0/1）； 6.(第十组淋巴结)未见癌转移（0/2）； 7.(第十二组淋巴结)未见癌转移（0/11）； 8.(第十三组淋巴结)未见癌转移（0/2）。	否	IA期	1a	0	0	无		0.61	1.26	12.4	1.05	胸腔镜下肺叶切除术	0.135417		0			0			IA	T1a	N0	M0	WT	No	3	no recurrence	1159	Alive	1159	2.50117	L
13	男	69	19406	广东广州	右上肺癌	右	上	165	51	浸润性肺腺癌	常规诊断： 石蜡结果： (右上肺叶)肺叶切除标本：浸润性肺腺癌（大小约2.5×2.0×1.8cm），IASLC组织学分级：3级（低分化，复杂腺样型为主）；可见气道内播散，未见神经束侵犯及脉管内癌栓；癌组织未累及脏层胸膜及支气管断端；肺门周围淋巴结未见癌转移（0/5）；免疫组化结果：癌组织TTF-1(3+)，ALK(Ventana)(-)，CD34(未见脉管内癌栓)，Ki-67(约30%+)；特殊染色结果：弹力纤维染色(未见脉管内癌栓)。		IA2期	1b	0	0	60 支/每天		5.03	3.11	10.5	1.07	胸腔镜下右上肺叶切除术	0.107639		0			0			IA2	T1b	N0	M0	WT	No	30	recurrence	524	Dead	557	45.172	H
14	男	64	21289	广东广州	右上肺癌	右	上		63	浸润性肺腺癌	常规诊断： (右上肺肿物)浸润性肺腺癌，IASLC组织学分级：2级（腺管型为主，约占90%，贴壁亚型约占10%），癌组织局灶侵犯脏层胸膜，可见脉管癌栓，未见气道内播散（STAS）及神经侵犯；免疫组化结果：癌组织TTF-1(弥漫+)，NapsinA(弥漫+)，ALK(Ventana)(-)，P40(-)，p53(-)，Ki-67(约10%+)；特殊染色结果：弹力纤维染色(示灶区脏层胸膜弹力纤维缺失)。		IB期	2	0	0	10 支/每天		2.95	4.3	10.2	1.659	胸腔镜下右上肺肿物楔形切除术	0.0381944		0			1	阿美替尼	甲磺酸阿美替尼片(国谈.双) 55mg×20片 用法：口服 每日一次 ， 每次110mg 10天	IB	T2	N0	M0	Mut	No	10	no recurrence	1158	Alive	1158	3.2462	L
15	男	59	22886	广东广州	右上肺腺癌	右	上	170	70	浸润性肺腺癌	常规诊断： (右上肺肿物)浸润性肺腺癌，IASLC组织学分级：3级（实片型为主，约占70%，腺管亚型约占30%），癌组织未累及脏层胸膜，可见气道内播散（STAS），可见脉管癌栓及神经侵犯；免疫组化结果：癌组织CK(弥漫+)，TTF-1(弥漫+)，p53(-)，NapsinA(灶弱+)，Hepatocyte(灶+)，P40(-)，ALK(Ventana)(-)，SALL4(-)，Ki-67(约50%+)，CD34(内皮细胞+，示脉管内癌栓)，D2-40(淋巴管+)；特殊染色结果：D-PAS(癌组织细胞内黏液+)。 常规诊断： 1.(右上肺)镜下见肺泡腔内多灶出血及组织细胞，间质纤维组织增生伴慢性炎细胞浸润，未见癌；支气管切缘及肺切缘未见癌，检出肺门旁淋巴结未见转移癌（0/4）； 2.(第二组淋巴结)未见转移癌（0/1）； 3.(第三组A淋巴结)未见转移癌（0/2）； 4.(第四组淋巴结)未…	否	IA期	1c	0	0	30 支/每天		7.43	3.5	11.2	1.278	胸腔镜右上肺癌根治术	0.149306		0			0			IA	T1c	N0	M0	WT	No	50	no recurrence	1158	Alive	1158	118.764	H
16	女	50	26255	广东茂名	右下肺腺癌	右	下	158	60	浸润性黏液腺癌	常规诊断： (右下肺结节)浸润性黏液腺癌，单灶，癌灶大小约4cm×3cm×1.6cm，可见气道内播散（STAS），癌组织累犯终末细支气管壁，并累及脏层胸膜弹力层(PL1)，未见脉管内癌栓及神经侵犯； 免疫组化结果：Villin(3+)，CDX-2(少量细胞+)，TTF-1(-)，NapsinA(-)，CK20(-)，p53(少量细胞弱+，野生型)，ALK(Ventana)(-)，Ki-67阳性率约2%；特殊染色结果：弹力纤维染色示局灶脏层胸膜内弹力膜不完整。 常规诊断： 一、(右下肺叶)切除标本： 1.肺组织多部位取材、制片，镜下见局灶肺泡腔积血，未见癌残留； 2.切除标本支气管切缘及肺切缘均未见癌； 二、(胸壁结节)镜下为玻璃样变性的胶原纤维结节，未见肿瘤； 三、(支气管残端)未见癌； 四、(第二组淋巴结)淋巴结未见转移癌（0/1）； 五、(第四组淋巴结)淋巴结未见转移癌（0/1）； …	否	IB期	2	0	0	无		1.48	11.49	0.44	2.86	胸腔镜下肺叶切除术	0.0694444		0			1	培美曲塞二钠针+卡铂	1	IB	T2	N0	M0	WT	No	2	no recurrence	1155	Alive	1155	9.837	L
17	男	61		广东广州	左上肺腺癌	左	上	170	80	浸润性肺腺癌	常规诊断： (左上肺肿物)浸润性肺腺癌，单灶，癌灶大小约1.5cm×1.5cm×1.5cm，组织学分型：腺管型（约占60%）及贴壁型（约占40%），IASLC分级：2级，可见气道内播散（STAS），未见脉管内癌栓及神经侵犯，癌组织未累及脏层胸膜； 免疫组化结果：TTF-1(3+)，NapsinA(3+)，p53(弥漫3+，突变型)，P40(-)，ALK(Ventana)(-)，Ki-67阳性率约20%；特殊染色结果：弹力纤维染色示脏层胸膜弹力纤维层完整。		IA2期	1b	0	0	40 支/每天		1.99	2	10.2	0.88	胸腔镜下肺叶切除术	0.0486111		0			0			IA2	T1b	N0	M0	WT	No	20	no recurrence	1155	Alive	1155	24.0939	L
18	女	44	28396	广东广州	右下肺腺癌	右	下	157	43	浸润性腺癌	常规诊断： (右下肺叶)浸润性肺腺癌（单灶，肿物大小：1.8*1.2*1cm），组织学类型：以腺泡亚型为主，另见少量贴壁亚型（约占5%），IASLC分级：2级（中级别），癌组织累及脏层胸膜内弹力纤维层，可见气道内播散（STAS），未累及支气管；未见脉管癌栓及神经侵犯；自取支气管切缘未见癌组织；检出肺门旁淋巴结1枚未见转移癌（0/1）；免疫组化结果：癌组织TTF-1(+)，NapsinA(+)，P40(-)，ALK(Ventana)(-)，p53(强弱不等+)，Ki-67(热点区约30%+)；特殊染色结果：弹力纤维染色(示脏层胸膜内弹力纤维层局部不完整)。	否	IB期	2	0	0	无		4.68	1.45	10.5	1.553	胸腔镜下肺叶切除术	0.0694444		0			1	2022-7-23开始服用“奥西替尼”靶向治疗（持续）。。。。。。。。2022-7-27日行第1程辅助化疗，具体方案：培美曲塞 690mg d1+DDP 50mg d1-2。	4	IB	T2	N0	M0	Mut	No	30	no recurrence	1154	Alive	1154	96.9664	H
19	女	56	24039	广东清远	右上肺腺癌	右	上	162	64	腺癌	常规诊断： (右上肺叶)中分化腺癌，单灶，大小2.5×2.5×2.4cm，贴壁型约占70%，腺管型占30%，癌组织未累及脏层胸膜，未见气道播散（STAS），未见脉管内癌栓及神经侵犯，自取支气管断端、吻合钉切缘均未见癌累及；另见一枚非典型腺瘤，直径0.5cm，支气管旁检出纤维化结节3枚，均未见癌；免疫组化结果：TTF-1(+)，NapsinA(+)，P40(-)，ALK(Ventana)(-)，ALK（Negative）（-），p53(部分细胞弱+)，Ki-67(阳性率约5%)。	否	IA期	1	0	0	无		0.489	1.69	9.59	1.159	胸腔镜下肺叶切除术	0.09375		0			0			IA	T1	N0	M0	WT	No	5	no recurrence	1153	Alive	1153	6.38581	L
20	女	66	20495	江西抚州	右下肺癌	右	下	150	40	腺癌	常规诊断： (右下肺段)肺段切除标本：贴壁为主的微浸润性腺癌（肿瘤大小约1.5×1.0×0.8cm，浸润灶最大径约0.4cm），未见气道内播散、神经束侵犯及脉管内癌栓；癌组织未累及脏层胸膜及肺段切缘；免疫组化结果：癌组织TTF-1(3+)，ALK(Ventana)(-)，Ki-67(约2%+)；特殊染色结果：弹力纤维染色(示癌组织未累及脏层胸膜)。	否	IA期	1	0	0	无		2.06	2.6	8.67	0.89	胸腔镜下肺叶前基底段切除术	0.0902778		0			0			IA	T1	N0	M0	WT	No	2	no recurrence	1151	Alive	1151	4.35968	L
21	男	48	27122	广东广州	左下肺腺癌	左	下	173	82	腺癌	常规诊断： (左下肺)楔形切除标本：浸润性腺癌（大小约1.5*1*1cm）伴黏液分泌，IASLC组织学分级：2级（以腺管及乳头状亚型为主，约占90%；实性及微乳头亚型，约占10%），灶区累及脏层胸膜（PL2），距离脏层胸膜最外层最短距离＜0.1cm；可见气道内播散（STAS）；切片上未见脉管癌栓，亦未见癌组织侵犯神经；检出周围肺组织淋巴结，切片上未见癌转移（0/1）；免疫组化结果：癌组织TTF-1(弥漫强+)，NapsinA(弥漫强+)，EMA(示微乳头区域呈极向反转表达)，Ki-67(约15%+)，P40(-)，ALK(Ventana)(-)；特殊染色结果：弹力纤维染色(示癌组织侵犯胸膜外弹力纤维层，PL2)。 \r\n 常规诊断： 1.(左下肺叶)肿物切除后标本：送检标本经充分取材、制片，肺叶内未见癌组织残留；检出支气管周围淋巴结切片上未见癌转移（0/6）；切除标本之支气管断端及吻合…	否	IB期	2	0	0	无		14.9	2.54	1.49	1.192	胸腔镜下肺叶切除术	0.0784722		0			1	2022-8-24、2022-9-14、2022-10-9、22-11培美曲塞 1000mg D1+奈达铂针 70mg D1-2+醋酸地塞米松片 4.5mg bid D0-2+维生素B12 0.5mg im D0。。。。。。。。。。。。。。 2023-6-26日、2023-7-17、2023-8-9予“培美曲塞+奈达铂”化疗3程。	4+3	IB	T2	N0	M0	WT	Yes	15	recurrence	968	Alive	1145	78.4063	H
22	男	74	17561	新疆乌鲁木齐	右下肺癌	右	下	161	60	浸润性腺癌	常规诊断： (右下肺)楔形切除标本：浸润性粘液腺癌（大小2.8*2*1.5cm），可见气道内播散（STAS）；癌组织累及脏层胸膜弹力纤维层，PL1；切片上未见脉管内癌栓及神经侵犯；免疫组化结果：癌组织TTF-1(弥漫强+)，CK7(弥漫强+)，p53(少许强弱不等+)，Ki-67(约5%+)，CK20(-)，CDX-2(-)，ALK(Ventana)(-)；特殊染色结果：弹力纤维染色(示脏层胸膜弹力纤维层局部欠完整)。 常规诊断： 1.(右下肺叶)肿物切除后标本：送检标本经充分取材、制片，肺叶内未见癌组织残留，检出肺门淋巴结切片上未见癌转移（0/2）；切除标本之支气管断端及吻合钉周围肺组织切片上均未见癌组织累及； 2.(支气管残端)切片上未见癌累及； 3.(第七组淋巴结)切片上未见癌转移（0/2）； 4.(第九组淋巴结)切片上未见癌转移（0/1）； 5.(第十组淋巴结)切片上未见癌转移（…	否	IA3期	1c	0	0	无		1.13	3.31	10.9	1.152	胸腔镜下肺叶切除术	0.114583		0			0			IA3	T1c	N0	M0	WT	No	5	no recurrence	1145	Alive	1145	12.5881	L
23	男	82	14558	广东河源	右上肺癌	右	上	160	63	浸润性肺腺癌	常规诊断： (右上肺结节)浸润性肺腺癌（癌灶最大径约1.8cm），ASLC组织学分级：2级，腺管结构约占50%，乳头结构约占50%，未见神经侵犯，未见脉管内癌栓；免疫组化结果：肿瘤细胞TTF-1(+)，NapsinA(+)，P40(-)，ALK(Ventana)(-)，p53(约10%弱+)，Ki-67(约20%+)。 \r\n		IA2期	1b	0	0	无		1.78	4.12	9.68	1.586	胸腔镜右上肺肿物楔形切除术	0.0236111		0			1	奥希替尼	复发后至今	IA2	T1b	N0	M0	Mut	No	20	recurrence	458	Alive	1141	55.0847	H
24	女	88	12384	广东广州	右上肺癌	右	上	145	40	浸润性肺腺癌	常规诊断： (右上肺肿物)浸润性肺腺癌（癌灶长径约1.0cm），以贴壁型为主（约占80%），局灶为腺管型（约占20%），IASLC组织学分级：2级（中级别），癌组织累及脏层胸膜（PL2），见气道播散（STAS），肺切缘未见癌组织累及；免疫组化结果：TTF-1(3+)，NapsinA(3+)，p53(3+，突变型)，ALK(Ventana)(-)，Ki-67阳性率＜5%；特殊染色结果：弹力纤维染色显示局灶脏层胸膜内弹力膜断裂、消失。	否	IB期	2	0	0	无		未查				胸腔镜下肺楔形切除术	0.05		0			0			IB	T2	N0	M0	WT	No	5	recurrence	782	Alive	1138	76.1879	H
25	女	69	19459	广东潮州	右下肺中分化腺癌	右	下	153	47	中分化腺癌	常规诊断： (右下肺)切除标本：中分化腺癌，癌灶大小1.8*1.5*1cm，腺管型约占80%，乳头状型约占20%，癌组织累及细支气管黏膜及小动脉壁，可见气道播散，未见神经侵犯及脉管内癌栓；癌组织未累及脏层胸膜，自取气管切缘及吻合钉切缘未见癌组织累及，支气管周围淋巴结未见癌转移（0/1）；免疫组化结果：TTF-1(+)，NapsinA(+)，P40(-)，p53(少许细胞+)，ALK(Ventana)(-)，ALK(Negative)(-)，Ki-67(阳性率约5%)。	否	IA期	1b	0	0	无		0.863	2.43	9.41	0.789	胸腔镜下肺叶切除术	0.0590278		0			0			IA	T1b	N0	M0	WT	No	5	no recurrence	1134	Alive	1134	7.2388	L
26	女	56	24322	广东佛山	左上肺腺癌	左	上		51	中分化腺癌	常规诊断： (左上肺肿物)切除标本：中分化腺癌，直径约1cm，腺管亚型约占80%，贴壁亚型约占20%，未见神经侵犯及脉管内癌栓；癌组织累及细支气管，未累及脏层胸膜，吻合钉切缘未见癌累及；免疫组化结果：TTF-1(+)，NapsinA(+)，P40(-)，p53(-，突变型)，ALK(Ventana)(-)，ALK(Negative)(-)，Ki-67(阳性率约10%)。 常规诊断： 1.(左上肺)肿物切除后标本：镜下见肺组织间质少量慢性炎细胞浸润及炭末沉着，部分肺泡腔内见少量组织细胞聚集，未见癌残留；自取支气管切缘及吻合钉处肺切缘均未见癌累及；支气管旁淋巴结未见癌转移（0/5）； 2.(支气管残端)未见癌累及； 3.(第五组淋巴结)淋巴结未见癌转移（0/1）； 4.(第六组淋巴结)淋巴结未见癌转移（0/1）； 5.(第七组淋巴结)淋巴结未见癌转移（0/1）； 6.(第十组淋巴结)淋巴结未…	否	IA期	1	0	0	无		2.06	0.906	11.1	1.163	胸腔镜下肺叶切除术	0.0972222		0			0			IA	T1	N0	M0	WT	No	10	no recurrence	1134	Alive	1134	7.2689	L
27	女	67	20189	广东茂名	右上肺癌	右	上			腺癌	常规诊断： (右上肺肿物)结合冰冻切片，符合浸润肺腺癌（肿物大小约1.5cm×1.2cm×1cm），IASLC组织学分级：1级（贴壁型约占90%，腺管型约占10%），未见气道内播散（STAS），未见神经及脉管侵犯，癌组织未累及肺切缘；免疫组化结果：癌组织TTF-1(+)，p53(强弱不等+，野生型)，Ki-67(约3%+)，P40(-)，ALK(Ventana)(-)；特殊染色结果：弹力纤维染色(示胸膜弹力纤维层完整)。	否	IA期	1	0	0	无		1.6	1.42	11.1	0.7	胸腔镜下右上肺肿物楔形切除术	0.100694		0			0			IA	T1	N0	M0	WT	No	3	no recurrence	1130	Alive	1130	5.4755	L
28	女	70	19150	广东茂名	右上肺癌	右	上		56	腺癌	常规诊断： 石蜡结果： (右上肺肿物)浸润性肺腺癌（大小约1.0×1.0×0.6cm），IASLC组织学分级：2级（中分化：腺管型约占60%，乳头型约占35%，微乳头型约占5%），可见多灶气道内播散（STAS），未见神经束侵犯及脉管内癌栓，癌组织未累及脏层胸膜；免疫组化结果：癌组织TTF-1(3+)，NapsinA(3+)，ALK(Ventana)(3+)，CK7(3+)，CK20(-)，Ki-67(约3%+)。	否	IA期	1	0	0	无		2.13	2.05	9.75	1.282	胸腔镜下肺叶切除术	0.1		0			0			IA	T1	N0	M0	WT	No	3	no recurrence	1123	Alive	1123	32.4536	L
29	女	69	19421	广东广州	右上肺癌	右	上	155	40	腺癌	常规诊断： (右上肺叶)肺叶切除标本：浸润性肺腺癌（癌灶直径约1.6cm），腺管亚型约占70%，贴壁亚型约占30%，IASLC组织学分级：2级（中级别），切片上未见癌组织侵犯脏层胸膜（PL0），未见气道内播散（STAS），亦未见神经及脉管侵犯，支气管切缘及缝钉切缘切片上未见癌组织累及；免疫组化结果：癌组织TTF-1(3+)，ALK(Ventana)(-)，p53(强弱不等+，野生型)，Ki-67(约5%+)；特殊染色结果：弹力纤维染色(示弹力层增生且完整)；另检出支气管旁结节1枚，镜下为纤维脂肪组织，其内见少量淋巴细胞浸润及炭末沉着，切片上未见淋巴结结构及未见癌。	否	IA期	1	0	0	无		1.38	2.96	6.93	0.942	胸腔镜下肺叶切除术	0.0729167		0			1	阿美替尼	10天	IA	T1	N0	M0	Mut	No	5	no recurrence	1117	Alive	1117	90.9306	H
30	女	56	24187	广东清远	右上肺癌	右	上	148	45	腺癌	常规诊断： (右上肺叶)切除标本：浸润性腺癌（癌灶大小1.6*0.8*0.8cm），IASLC组织学分级：2级（以乳头及腺管状亚型为主，约占90%；贴壁亚型，约占10%），切片上未见癌组织累及脏层胸膜、支气管切缘及缝钉处切缘；未见气道内播散（STAS）；切片上未见脉管癌栓及神经侵犯；检出肺门周围淋巴结4枚，切片上未见癌转移（0/4）；检出支气管旁淋巴结3枚，切片上未见癌转移（0/3）；免疫组化结果：癌组织TTF-1(弥漫强+)，NapsinA(弥漫强+)，ALK(Ventana)(-)，P53(少量弱+，野生型)，Ki-67(约5%+)。	否	IA期	1	0	0	无		未查				胸腔镜下肺叶切除术	0.0555556		0			0			IA	T1	N0	M0	WT	No	5	no recurrence	1117	Alive	1117	35.7054	L
31	男	65	20765	广东肇庆	左上肺腺癌	左	上	165	50	浸润性肺腺癌	常规诊断： (左上肺叶)浸润性肺腺癌（癌灶大小2.0*1.5*1.0cm），IASLC组织学分级：2级（腺管型约占60%，贴壁型约占40%），未见气道内播散（STAS），未见神经侵犯，未见脉管内癌栓，癌组织未侵犯胸膜，切缘未见癌累及；免疫组化结果：肿瘤细胞TTF-1(+)，NapsinA(+)，CK7(+)，MOC-31(+)，CDX-2(-)，CK20(-)，p63(-)，p53(强弱不等+)，Ki-67(约3%+)，ALK(Ventana)(-)，ALK(Negative C)(-)；特殊染色结果：弹力纤维染色(示脏层胸膜完整)。	否	IA期	1	0	0	无		7.49	2.82	13.3	1.916	胸腔镜下肺叶切除术	0.0541667		0			0			IA	T1	N0	M0	WT	No	3	no recurrence	1113	Alive	1113	36.8644	L
32	女	53	25116	广东中山	左上肺	左	上		47	原位腺癌伴微小浸润（浸润灶约0.3cm）	常规诊断： 石蜡结果： (左上肺叶)切除标本： 1.肿物全部取材，镜检：病灶大小约2.3cm×2cm×1.5cm，符合原位腺癌伴微小浸润（浸润灶约0.3cm）； 免疫组化结果：TTF-1(3+)，NapsinA(3+)，ALK(Ventana)(3+)，p53(约60%+，野生型)，Ki-67阳性率约1%； 2.肺门处淋巴结未见肿瘤转移（0/3）；十二组淋巴结未见肿瘤转移（0/2）；十三组淋巴结未见肿瘤转移（0/1）； 3.切除标本支气管切缘未见肿瘤累及。	否	IA期	1	0	0	无		2.69	4.2	12.3	1.072	胸腔镜下肺叶切除术	0.104167		0			0			IA	T1	N0	M0	WT	No	1	no recurrence	1109	Alive	1109	38.9987	H
33	女	52	25485	湖南永州	右下肺癌	右	下	156	58	浸润性肺腺癌	常规诊断： (右下肺肿物)浸润性肺腺癌（癌灶大小约2.0*1.5*1.0cm），IASLC组织学分级：2级（贴壁结构约占50%，乳头状结构约占30%，腺泡结构约占20%），见气道内播散（STAS），癌组织累及脏层胸膜，未累及吻合钉处切缘，未见神经侵犯及脉管内癌栓；免疫组化结果：肿瘤细胞TTF-1(+)，NapsinA(+)，P40(-)，p53(约30%强弱不等+)，Ki-67(约30%+)，C-Met(+)；特殊染色结果：弹力纤维染色(示癌组织累及内弹力层)。	否	IB期	2	0	0	无		0.963	2.24	8.69	0.959	胸腔镜下肺叶切除术	0.0854167		0			0			IB	T2	N0	M0	WT	No	30	no recurrence	1104	Alive	1104	101.594	H
34	女	60	22564	江苏南京	右上肺癌	右	上	162	59	浸润性肺腺癌	常规诊断： 冰冻及石蜡结果均为： (右上肺肿物)浸润性肺腺癌（大小约2.0×1.5×1.5cm），IASLC组织学分级：2级（腺管型约占60%，贴壁型约占40%），癌组织未累及脏层胸膜，未见气道内播散、神经束侵犯及脉管内癌栓；免疫组化结果：癌组织TTF-1(3+)，NapsinA(3+)，ALK(Ventana)(-)，Ki-67(约8%+)；特殊染色结果：弹力纤维染色(示未见胸膜侵犯)。	否	IA期	1	0	0	无		2.2	1.73	10.8	0.698	胸腔镜下肺叶切除术	0.09375		0			0			IA	T1	N0	M0	WT	No	8	no recurrence	1103	Alive	1103	23.9049	L
35	男	74	17728	广东广州	右上肺癌	右	上	165	74	浸润性肺腺癌	常规诊断： (右上肺肿物)浸润性肺腺癌（癌灶大小约1.5*1.5*0.8cm），IASLC组织学分级：2级（中分化，腺管亚型约占40%，贴壁亚型约占60%），癌组织未累及脏层胸膜，未见气道内播散（STAS），未见脉管癌栓及神经侵犯；免疫组化结果：癌组织TTF-1(弥漫+)，NapsinA(弥漫+)，P40(-)，ALK(Ventana)(-)，p53(-，突变型)，Ki-67(约5%+)；特殊染色结果：弹力纤维染色(+，示脏层胸膜弹力纤维层完好)。	否	IA3期	1c	0	0	无		3.21	2.3	13.9	3.553	胸腔镜下肺楔形切除术	0.0513889		0			1	埃克替尼1年		IA3	T1c	N0	M0	Mut	No	5	recurrence	930	Alive	1102	75.1852	H
36	男	56	24108	广西贺州	右中肺癌	右	中	168	50	浸润性腺癌	常规诊断： (右中肺肿物)切除标本：浸润性腺癌（镜下测量最大径约为1cm），IASLC组织学分级：1级（贴壁型约占90%，腺管型约占10%),未见气道内播散(STAS),未见神经侵犯，癌组织未累及脏层胸膜；免疫组化结果：TTF-1(3+)，ALK(Ventana)(-)，p53(少量细胞弱+，野生型)，Ki-67阳性率约5%；特殊染色结果：弹力纤维染色示脏层胸膜弹力纤维层完整。	否	IA期	1	0	0	6 支/每天		3.91	5.62	9.57	2.362	胸腔镜下肺叶切除术	0.0895833		0			0			IA	T1	N0	M0	WT	No	5	no recurrence	1089	Alive	1089	35.7154	L
37	女	57	23657	辽宁鞍山	右上腹腺癌	右	上	163	67	浸润性腺癌	常规诊断： (右上肺肿物)浸润性肺腺癌（癌灶长径1.5cm），IASLC组织学分级：2级（乳头型约占60%，贴壁型约占20%，腺管型约占20%），见气道内播散（STAS），切片上未见神经侵犯及脉管内癌栓，亦未见癌组织累及胸膜；吻合钉切缘切片上未见癌组织累及；免疫组化结果：癌组织TTF-1(3+)，NapsinA(3+)，EMA(+)，C-met(2+)，p53(约20%强弱不等+)，Ki-67(热点区约10%)，P40(-)，ALK(Ventana)(-)；特殊染色结果：弹力纤维染色(示脏层胸膜完整)。	否	IA期	1	0	0	无		0.871	2.52	9.72	0.875	胸腔镜下肺叶切除术	0.111111		0			0			IA	T1	N0	M0	WT	No	10	NA	NA	NA		67.5585	H
38	女	67	20424	广东广州	右中肺腺癌	右	中	150	44	浸润性肺腺癌	常规诊断： (右中肺叶)中分化腺癌，癌灶大小约2.5×1.2×1.0cm，贴壁型占80%，乳头型占20%，癌组织累及脏层胸膜及细支气管，未见脉管内癌栓及神经侵犯，自取支气管切缘及吻合钉处肺组织切缘均未见癌累及；免疫组化结果：TTF-1(+)，NapsinA(+)，ALK(Ventana)(-)，ALK(negative)(-)，C-met(2+)，p53(强弱不等+，野生型)，Ki-67(约3%+)；特殊染色结果：弹力纤维染色(示脏层胸膜弹力层欠完整)。	否	IA期	1	0	0	无		2.16	2.42	20	0.939	胸腔镜下肺叶切除术	0.0972222		0			1	奥希替尼、伏美替尼		IA	T1	N0	M0	Mut	No	3	no recurrence	1064	Alive	1064	43.9259	H
39	男	43	28933	广东肇庆	左上肺腺癌	左	上	167	67.5	浸润性腺癌	常规诊断： (左上肺肿物)浸润性肺腺癌（大小约2.1×1.5×1.0cm），IASLC组织学分级：2级（乳头型约占80%，腺管型约占20%），癌组织未累及脏层胸膜，未见气道内播散、神经束侵犯及脉管内癌栓；免疫组化结果：癌组织TTF-1(+)，NapsinA(+)，ALK(Ventana)(-)，Ki-67(约5%+)。	否	IA期	1	0	0	无		2.27	1.88	11	1.42	胸腔镜下肺叶切除术	0.107639		0			0			IA	T1	N0	M0	WT	No	5	no recurrence	1062	Alive	1062	53.561	H
40	女	67	20251	广东广州	右上肺腺癌	右	上	165	65	浸润性腺癌	常规诊断： (右上肺肿物)浸润性肺腺癌（癌灶大小：3.2cm×2.5cm×1.8cm）伴灶区黏液分泌，IASLC组织学分级：3级（腺管型约占60%，复杂腺体结构型约占30%，贴壁型约占10%），可见脉管内癌栓，未见明确神经侵犯，未见气道内播散；免疫组化结果：癌组织NapsinA(3+)，TTF-1(3+)，ALK(Ventana)(-)，p53(少量细胞+，野生型)，Ki-67阳性率约为5-10%；特殊染色结果：弹力纤维染色示癌组织突破脏层胸膜外弹力纤维层，PL1 ；吻合钉处切缘未见癌累及。	否	IB期	2	0	0	无		1.36	2.81	13.7	1.58	胸腔镜下肺叶切除术	0.100694		0			0			IB	T2	N0	M0	WT	No	10	no recurrence	1026	Alive	1026	30.2847	L
41	女	47	27674	江西赣州	右下肺腺癌	右	下			腺癌	常规诊断： 石蜡结果： 1.(右下肺肿物①)高分化腺癌，癌灶大小1.0×1.0×0.8cm，贴壁型占95%，腺管型占5%；癌组织突破细支气管,紧邻但未突破脏层胸膜；未见气道内播散、脉管内癌栓及神经侵犯；自取吻合钉切缘未见癌组织累及；免疫组化结果：癌组织TTF-1(+)，NapsinA(+)，ALK(Ventana)(-)，ALK（Negative）（-），p53(散在强弱不等+)，C-met(1+)，Ki-67（约3%+）；特殊染色结果：弹力纤维染色(示癌组织紧邻脏层胸膜)； 2.(右下肺肿物②)淋巴结，窦内见组织细胞增生，未见癌转移。	否	IA期	1	0	0	无		1.29	1.74	10.4	2.269	胸腔镜下肺叶切除术	0.0381944		0			0			IA	T1	N0	M0	WT	No	3	no recurrence	1018	Alive	1018	40.1604	H
42	男	68	19856	广东梅州	右下肺腺癌	右	下		54	浸润性肺腺癌	常规诊断： (右下肺肿物)浸润性肺腺癌（癌灶大小1*0.8*0.4cm），IASLC组织学分级：2级（乳头状亚型约占60%，腺管亚型约占40%），见气道内播散（STAS），癌组织侵犯脏层胸膜，未见脉管内癌栓及神经侵犯，吻合钉处肺切缘未见癌累及；免疫组化结果：肿瘤细胞TTF-1(+)，NapsinA(+)，P40(-)，p53(约30%强弱不等+)，ALK(Ventana)(-)，ALK(Negative C)(-)，Ki-67(约5%+)；特殊染色结果：弹力纤维染色(示癌组织穿透内弹力层)。	否	IB期	2	0	0	已戒		3.04	1.39	10.7	1.495	胸腔镜下肺叶切除术	0.0868056		0			0			IB	T2	N0	M0	WT	No	5	no recurrence	1016	Alive	1016	66.3321	H
43	女	64	21448	广东广州	右下肺腺癌	右	下	150	48	浸润性腺癌	常规诊断： (右下肺肿物)浸润性腺癌（癌组织大小1.6*1.2*0.8cm），IASLC组织学分级：2级（腺管结构约占60%，贴壁型结构约占40%），见气道内播散（STAS），未见神经侵犯，未见脉管内癌栓，未见脏层胸膜侵犯，吻合钉处切缘未见癌累及；免疫组化结果：肿瘤细胞TTF-1(+)，NapsinA(+)，p53(20%强弱不等+，野生型)，ALK(-)，ALK(Negative C)(-)，C-met(3+)，Ki-67(约10%+)；特殊染色结果：弹力纤维染色(示脏层胸膜完整)。	否	IA期	1	0	0	无		0.671	2.97	11.3	0.377	胸腔镜下肺叶切除术	0.0729167		0			0			IA	T1	N0	M0	WT	No	10	no recurrence	1001	Alive	1001	32.382	L
44	女	67	20327	广东广州	右上肺腺癌	右	上	146	43	浸润性腺癌	常规诊断： (右上肺肿物)浸润性肺腺癌（癌灶大小2*1.5*1cm），IASLC组织学分级：2级（贴壁亚型约占60%，腺泡亚型约占30%，复杂腺体亚型约占10%），未见气道内播散（STAS），未见脉管内癌栓及神经侵犯，癌组织紧邻但尚未突破脏层胸膜（PL0），吻合钉处肺切缘未见癌累及；免疫组化结果：肿瘤细胞TTF-1(3+)，NapsinA(3+)，P40(-)，p53(少量细胞+，野生型)，ALK(Ventana)(-)，Ki-67热点区域阳性率约为10%；特殊染色结果：弹力纤维染色示内弹力层完整。	否	IA期	1	0	0	无		3.52	3.49	10.8	1.064	胸腔镜下右上肺楔形切除术	0.0451389		0			0			IA	T1	N0	M0	WT	No	10	no recurrence	998	Alive	998	3.88157	L
45	男	65	20904	广东清远	左下肺腺癌	左	下	152	65	浸润性肺腺癌	规诊断： (左下肺叶)切除标本： 1.浸润性肺腺癌（癌灶大小5.0*3.5*3.0cm）伴大片坏死，IASLC组织学分级：2级（乳头状及腺管亚型约占85%，复杂腺体约占10%，微乳头亚型约占5%），见气道内播散（STAS），癌组织累及支气管，灶区突破脏层胸膜（PL1），未见脉管内癌栓及神经侵犯；免疫组化结果：癌组织NapsinA(3+)，TTF-1(2+)，EMA(2+)，ALK(Ventana)(-)，CDX-2(-)，Ki-67阳性率约为10%；特殊染色结果：弹力纤维染色示内弹力层不完整； 2.吻合钉处肺切缘、血管切缘及支气管切缘均未见癌累及； 3.检出肺门旁淋巴结3枚，未见转移癌（0/3）；检出支气管旁淋巴结5枚，未见转移癌（0/5）。	否	ⅡA期	2b	0	0	50 支/每天		5.14↑	5.78↑	12.7	1.619	胸腔镜下肺叶切除术	0.100694		0			1	吉非替尼	22-12-30至23-10-20（20天）	ⅡA	T2b	N0	M0	Mut	No	10	NA	NA	NA		70.7284	H
46	女	43	29204	广东清远	左上肺腺癌	左	上		59	浸润性肺腺癌	常规诊断： (左上肺肿物)楔形肺切除标本：浸润性肺腺癌，癌灶大小1.5×1.0×1.0cm，IASLC组织学分级：2级（乳头状结构约占50%，腺泡型约占30%，贴壁亚型约占20%），癌组织灶区紧邻脏层胸膜内弹力层，癌组织未累及支气管黏膜，未见脉管内癌栓及神经侵犯，亦未见气道内播散（STAS）；肺切缘未见癌累及；免疫组化结果：癌组织TTF-1(弥漫+)，NapsinA(弥漫+)，p53(强弱不等+，野生型)，Ki-67(阳性率约5%)，P40(-)，ALK(Ventana)(-)；特殊染色结果：弹力纤维染色(示癌组织灶区紧邻脏层胸膜内弹力层)。	否	IA2	1b	0	0	否		1.16	3.340 ↑	8.51	0.968	胸腔镜下肺楔形切除术	0.0381944		0			0			IA2	T1b	N0	M0	WT	No	5	no recurrence	938	Alive	938	37.8199	H
47	男	54	25221	广东广州	右下肺腺癌	右	下		77	浸润性腺癌	常规诊断： (右下肺叶)肺叶切除标本：浸润性肺腺癌（肿瘤大小约2.2×1.5×1.4cm），IASLC组织学分级：3级（复杂腺样型约占75%，腺泡型约占15%，实性型约占5%，微乳头约占5%），可见多核瘤巨细胞，癌组织侵犯细支气管黏膜，可见气道内播散，未见脉管内癌栓及神经侵犯，癌组织累及脏层胸膜弹力纤维层，尚未突破脏层胸膜间皮层，自取支气管断端、血管断端、肺叶切缘均未见癌累及；2号片免疫组化结果：TTF-1(强+)，NapsinA(强+)，P40(-)，ALK(Ventana)(-)，ALK(Negative)（-），Ki-67(约30%+)；1号+2号片特殊染色结果：弹力纤维染色(示局部脏层胸膜弹力层不完整)。	否	IB期	2a	0	0	无		0.833	2.32	10.5	1.412	胸腔镜右下肺癌根治术	0.0972222		0			1	培美曲塞0.8g+卡铂0.5g；复发	5	IB	T2a	N0	M0	WT	No	30	no recurrence	928	Alive	928	97.2205	H
48	男	65	21047	广东江门	右中肺腺癌	右肺中叶	中叶	162	64	低分化腺癌	(右中叶) 肺叶切除标本：非小细胞肺癌，结合HE形态及免疫组化结果，考虑为低分化腺癌，IASLC组织学分级：3级（主要为实体型），癌灶大小约5.5×5.0×5.0cm，伴大片坏死，癌组织侵犯细支气管黏膜，可见气道内播散，未见脉管内癌栓及神经侵犯；癌组织未累及脏层胸膜（PL0），自取支气管断端、血管断端、肺叶切缘均未见癌累及；支气管周围见淋巴结1枚，其内未见转移癌（0/1）；免疫组化结果：P40(部分弱+)，CK5/6(-)，TTF-1(强+)，NapsinA(灶+)，Syn(-)，CgA(-)，ALK(Ventana)(-)，PD-L1(TC约1%，克隆号：SP263)，p16(弥漫核浆+)，p53(弥漫核强+，突变型)，Ki-67(约95%+)；特殊染色结果：弹力纤维染色(示脏层胸膜弹力层完整)。	0	IIB期	T3	N0	M0	30	否认	9.67	7.06	25.7	2.19	胸腔镜下右中肺癌根治术	110	50	0			1	倍美曲塞+卡铂+信迪利单抗	3	IIB	T3	N0	M0	WT	Yes	95	no recurrence	917	Alive	917	106.577	H
49	男	65	21085	广东揭阳	右上肺腺癌	右肺上叶	上叶	176	66	浸润性肺腺癌	(右上肺叶)肺叶切除标本：浸润性肺腺癌（肿瘤直径约1.5cm），IASLC组织学分级：3级（复杂腺体约占70%，腺泡型和贴壁型约各占15%），癌组织侵犯细支气管黏膜，未累及脏层胸膜（PL0），可见气道内播散及脉管内癌栓，未见神经侵犯，自取支气管断端、血管断端、肺叶切缘均未见癌累及；免疫组化结果：P40(-)，TTF-1(强+)，NapsinA(强+)，ALK(Ventana)(-)，Ki-67(约10%)，PD-L1(TC约2%，克隆号：SP263)；特殊染色结果：弹力纤维染色(示脏层胸膜弹力层完整)。	0	IA期	T1b	N0	M0	15	否认	2.65	4.25	11.3	1.391	胸腔镜	140		0			0			IA	T1b	N0	M0	WT	No	10	no recurrence	917	Alive	917	3.10096	L
50	男	58	23696	广东广州	右下肺腺癌	右下肺	下叶	170	60	浸润性肺腺癌	(右下肺肿物)浸润性肺腺癌（癌灶大小约2.1cm×1.5cm×1.3cm），IASLC组织学分级：2级（乳头型约占90%，复杂腺体型约占5%，贴壁型约占5%），未见气道内播散（STAS），未见脉管内癌栓及神经侵犯，癌组织灶区累及脏层胸膜内弹力层（PL1）；免疫组化结果：癌组织TTF-1(3+)，p53(强弱不等，野生型)，EMA(3+)，Ki-67阳性率约15%，PD-L1(TC约20%，克隆号：SP263)，ALK(Ventana)(-)；特殊染色结果：弹力纤维染色示癌组织局灶突破脏层胸膜内弹力层，尚未突破外弹力层。	0	IA期	T1c	N0	M0	0	否认	2.04	1.62	9.92	0.997	胸腔镜右下肺癌根治术	93		0			1	埃克替尼 125mg tid	4个月	IA	T1c	N0	M0	WT	No	15	no recurrence	915	Alive	915	35.5587	L
51	女	78	16209	广东广州	右中肺腺癌	右肺中叶	中叶		74	浸润性肺腺癌	一.(右中肺叶)切除标本：浸润性肺腺癌（癌灶大小3.5*2*1.5cm），IASLC组织学分级：2级（腺泡型及乳头型约占80%，贴壁亚型约占20%），癌组织未累及脏层胸膜内弹力层，未见气道内播散（STAS），未见脉管内癌栓及神经侵犯；缝钉处切缘未见癌累及；特殊染色结果：弹力纤维染色(示脏层胸膜内弹力层完整)；二.(支气管残端)未见癌；三.(第二组淋巴结)未见转移癌（0/1）；四.(第四组淋巴结)未见转移癌（0/2）；五.(第七组淋巴结)未见转移癌（0/1）；六.(第九组淋巴结)未见转移癌（0/1）；七.(第十组淋巴结)未见转移癌（0/1）；八.(第十一组淋巴结)未见转移癌（0/1）；九.(第十二组淋巴结)未见转移癌（0/2）；十.(第十三组淋巴结)未见转移癌（0/1）。	0	IB期	T2a	N0	M0	0	否认	2.43	2.07	19.4	0.84	胸腔镜右中肺癌根治术	151		0			0			IB	T2a	N0	M0	WT	No		no recurrence	910	Alive	910	60.4778	H
52	女	56	24373	广东广州	左上肺腺癌	左上肺	上叶	152	47	浸润性肺腺癌	(左上肺肿物)浸润性肺腺癌（肿瘤大小长径3cm），IASLC组织学分级：2级（贴壁亚型约占70%，腺泡型约占30%），癌组织未累及脏层胸膜内弹力层，未见气道内播散（STAS），未见脉管内癌栓及神经侵犯；缝钉处切缘未见癌累及；免疫组化结果：癌组织NapsinA(3+)，TTF-1(3+)，P40(-)，ALK(Ventana)(-)，C-met(3+)，p53(强弱不等+，野生型)，Ki-67(约5%+)；特殊染色结果：弹力纤维染色(示脏层胸膜内弹力层完整)。PD-L1（SP263）报告 抗体克隆：Ventana PD-L1(SP263) 检测平台：Ventana BenchMark Ultra 质控对照：阴性对照：良好 阳性对照：良好 标本量：充足，大于100个肿瘤细胞 肿瘤评分：肿瘤细胞阳性比例分数（TC）=__5%_____ 注释： 1、当ICP（肿瘤相关免疫细胞占肿瘤区的比例）大于…	0	IA3期	T1c	N0	M0	吸烟	否认	1.64	1.52	18.3	1.433	胸腔镜下左上肺肿物楔形切除术	45min		0			0			IA3	T1c	N0	M0	WT	No	5	no recurrence	910	Alive	910	14.5719	L
53	男	65	21118	广东广州	右中肺腺癌	右肺中叶	中叶		55	浸润性肺腺癌	(右中肺叶)切除标本：浸润性肺腺癌（癌灶大小1.3*1.0*0.5cm）伴间质内多量淋巴细胞浸润，IASLC组织学分级：2级（乳头型约占80%，腺管型约占10%，贴壁型约占10%），伴胸膜斑片状纤维组织增生、广泛性玻璃样变性及少量淋巴细胞浸润，切片上未见气道内播散（STAS），未见胸膜侵犯，亦未见神经及脉管侵犯；支气管切缘切片上未见癌组织累及；免疫组化结果：癌组织TTF-1(3+)，ALK(Ventana)(-)，p53(强弱不等+)，C-met(2+)，Ki-67(热点区约10%+)； PD-L1（SP263）免疫组化结果： 抗体克隆：Ventana PD-L1(SP263) 检测平台：Ventana BenchMark Ultra 质控对照：阴性对照 良好 阳性对照 良好 标本量：充足 大于100个肿瘤细胞 肿瘤评分：肿瘤细胞阳性比例分数（TC）= 0 最终结果：阴性 注释： 根据《…	0	IA2期	T1b	N0	M0	1，已戒烟	否认	2.82	2.49	15.4	0.956	胸腔镜下肺叶切除术	90		0			0			IA2	T1b	N0	M0	WT	No	10	no recurrence	907	Alive	907	30.2433	L
54	女	57	23916	广东河源	右上肺腺癌	右下肺	下叶	145	52.5	浸润性肺腺癌	常规诊断： (右上肺肿物)浸润性肺腺癌（癌灶大小约2.5cm×2.5cm×1.0cm），IASLC组织学分级：3级（复杂腺体型约占50%，乳头型约占40%，腺泡型约占10%），可见气道内播散（STAS），可疑脉管内癌栓，未见神经侵犯，癌组织未累及脏层胸膜（PL0）；吻合钉处肺切缘未见癌组织累及；免疫组化结果：癌组织TTF-1(3+)，p53(强弱不等+，野生型)，P40(-)，ALK(Ventana)(-)，Ki-67热点区阳性率约20%。 PD-L1（SP263）免疫组织化学检测报告 PD-L1（SP263）检测结果： 抗体克隆：Ventana PD-L1(SP263) 检测平台：Ventana BenchMark Ultra 质控对照：阴性对照良好 阳性对照：良好 标本量：充足（大于100个肿瘤细胞） 肿瘤评分：肿瘤细胞阳性比例分数（TC）=0% 最终结果：阴性 注释：肿瘤细胞阳性比…	0	IA3期	T1c	N0	M0	1	否认	0.804	1.98	15.4	1.502	胸腔镜下肺楔形切除术	70		0			0			IA3	T1c	N0	M0	WT	No	20	no recurrence	906	Alive	906	19.8276	L
55	女	65	20984	广东阳江	左上肺腺癌	左上肺	上叶	145	47	原位腺癌	(左上肺舌段及后段肿物)楔形肺切除标本：检出癌灶3处，最大径分别为0.5cm、0.7cm及0.8cm，镜下均为原位腺癌，未见明确浸润性腺癌成分，未见胸膜侵犯；免疫组化结果：ALK(Ventana)(-)，TTF-1(3+)，CK7(3+)，CEA(3+)，P40(-)，p53(强弱不等+，野生型)，C-MET(2+)，Ki-67(约3%+)。特殊染色结果：弹力纤维染色(+)。	0	TisN0M0	Tis	N0	M0	0	否认	0.935	1.89	18	0.732	胸腔镜左上肺后段和舌段切除术	69min		0			0			TisN0M0	Tis	N0	M0	WT	No	3	no recurrence	900	Alive	900	49.0643	H
56	男	59	23079	广东佛山	左上肺腺癌	左上肺	上叶	155	60	微浸润腺癌	(左上肺肿物)楔形肺切除标本：微浸润腺癌，癌灶最大径约1.1cm，浸润深度＜0.1cm，组织学形态以贴壁型为主，癌组织紧邻脏层胸膜（PL0），未见神经侵犯及脉管内癌栓，未见气道播散；免疫组化结果：TTF-1(3+)，CK7(3+)，P40(-)，C-MET(3+)，ALK(Ventana)(-)；特殊染色结果：弹力纤维染色(+)。	0	IA1期	T1mi	N0	M0	1	否认	未查				胸腔镜下左上肺结节楔形切除术	39min		0			0			IA1	T1mi	N0	M0	WT	No		no recurrence	900	Alive	900	27.5691	L
57	男	54	25163	江西赣州	右下肺腺癌	右下肺	下肺		80	浸润性肺腺癌	(右下肺肿物) 切除标本：浸润性肺腺癌伴间质内较多淋巴细胞浸润（大小2.5*2*2cm），IASLC组织学分级：2级（乳头亚型约占60%，腺管亚型约占30%,微乳头亚型约10%），灶区可见癌组织侵犯细支气管壁，见气道内播散（STAS），切片上未见胸膜侵犯，亦未见神经及脉管侵犯；吻合钉断端切片上未见癌累及；免疫组化结果：癌组织TTF-1(3+)，C-met(2+)，P40(-)，ALK(Ventana)(-)，p53(约90%中+，突变型)，Ki-67(约20%+)；特殊染色结果：弹力纤维染色(示胸膜弹力层+)。 PD-L1（SP263）免疫组化结果： 抗体克隆：Ventana PD-L1(SP263) 检测平台：Ventana BenchMark Ultra 质控对照：阴性对照 良好 阳性对照 良好 标本量：充足 大于100个肿瘤细胞 肿瘤评分：肿瘤细胞阳性比例分数（TC）= 0 最终结…	0	IA3期	T1c	N0	M0	0	否认	1.59	1.35	16.1	1.691	胸腔镜右下肺癌根治术	153		0			0			IA3	T1c	N0	M0	WT	No	20	no recurrence	896	Alive	896	42.0922	H
58	女	74	17824	广东东莞	左下肺腺癌	左下肺	下肺	153	50	浸润性肺腺癌	(左下肺叶)切除标本：浸润性肺腺癌（癌灶大小3.2×2.5×1.5cm），IASLC组织学分级：3级（复杂腺体型约占80%，腺泡型约占20%），可见多灶脉管内癌栓，可见神经侵犯，可见气道内播散（STAS），癌组织未累及脏层胸膜（PL0）；支气管断端及肺血管断端均未见癌累及；支气管周围找见淋巴结4枚，均未见转移癌（0/4）；免疫组化结果：癌组织TTF-1(3+)，CDX-2(局灶+)，CK20(-)，P40(-)，ALK(Ventana)(-)，p53(-，野生型)，Ki-67阳性率约为15%；特殊染色结果：弹力纤维染色显示癌组织未累及脏层胸膜弹力层。 PD-L1（SP263）免疫组化检测报告 PD-L1（SP263）检测结果： 抗体克隆：Ventana PD-L1(SP263) 检测平台：Ventana BenchMark Ultra 质控对照：阴性对照：良好 阳性对照：良好	0	IB期	T2a	N0	M0	0	否认	未查				胸腔镜左下肺癌根治术	105		0			1	吉非替尼 0.25g qd		IB	T2a	N0	M0	Mut	No	15	no recurrence	895	Alive	895	86.0892	H
59	女	83	14645	广东广州	左上肺癌	左上肺	上肺	150	43	浸润性肺腺癌	(左上肺肿物)浸润性肺腺癌（癌灶大小1.5×1×0.5cm），IASLC组织学分级：3级（实体型约占80%，腺泡型约占20%），间质纤维组织增生明显伴较多慢性炎症细胞浸润，可见气道内播散（STAS），未见明确脉管内癌栓或神经侵犯，癌组织未突破脏层胸膜弹力层（PL0），肺切缘未见癌累及；免疫组化结果：TTF-1(3+)，p53(3+，突变型)，P40(-)，ALK(Ventana)(-)，Ki-67阳性率约为70%；特殊染色结果：弹力纤维染色显示脏层胸膜弹力层完整。PD-L1（SP263）免疫组化检测报告 PD-L1（SP263）检测结果： 抗体克隆：Ventana PD-L1(SP263) 检测平台：Ventana BenchMark Ultra 质控对照：阴性对照：良好 阳性对照：良好	0	IA2期	T1b	N0	M0	0	否认	3.08	2.72	11.6	3.128	胸腔镜下肺楔形切除术	70		0			1	吉非替尼 0.25g qd		IA2	T1b	N0	M0	Mut	No	70	no recurrence	895	Alive	895	148.515	H
60	女	55	24731	湖南娄底	右上肺腺癌	右上肺	上肺	156	56	浸润性肺腺癌	1.(右上肺肿物1）纤维肌组织背景中见少量扩张支气管腺体，部分腺上皮见纤毛，符合支气管腺瘤； 2.(右上肺肿物2)浸润性肺腺癌（大小约1.5*1.5*1.3cm），IASLC组织学分级：2级（腺泡亚型约占60%，贴壁亚型约占30%，乳头亚型约占10%），癌组织紧邻脏层胸膜但未累及；未见气道内播散（STAS），未见脉管癌栓及神经侵犯；免疫组化结果：癌组织TTF-1(弥漫+)，P40(-)，p53(强弱不等+，约10%强+)，ALK(Ventana)(-)，NapsinA(弥漫+)，Ki-67(约5%+)；特殊染色结果：弹力纤维染色(+。示脏层胸膜弹力纤维层完好)。	0	IA2期	T1b	N0	M0	0		4.98	1.8	13.4	0.918	胸腔镜下肺楔形切除术	45		0			0			IA2	T1b	N0	M0	WT	No	5	no recurrence	893	Alive	893	6.00728	L
61	女	66	20745	福建莆田市	左下肺腺癌	左下肺	下肺	145	70	浸润性肺腺癌	(左下肺肿物)楔形肺切除标本:浸润性肺腺癌（肿瘤大小约1.7×1.5×0.8cm），IASLC组织学分级：2级（腺泡型约占30%，贴壁型约占70%），癌组织侵犯细支气管黏膜，紧邻但未突破脏层胸膜内弹力层（PL0），可见气道内播散，未见脉管内癌栓，未见神经侵犯；免疫组化结果：P40(-)，TTF-1(+)，NapsinA(+)，ALK(Ventana)(-)，Ki-67(约10%+)；特殊染色结果：弹力纤维染色(示胸膜弹力层完整)。 PD-L1（SP263）报告 抗体克隆：Ventana PD-L1(SP263) 检测平台：Ventana BenchMark Ultra 质控对照：阴性对照：良好 ；阳性对照：良好； 标本量：充足（大于100个肿瘤细胞 ） 肿瘤评分：肿瘤细胞阳性比例分数（TC）＜1% 最终结果：阴性 注释： 肿瘤细胞阳性比例分数（TC）：TC=任何强度PD-L1膜染色阳性肿…		IA2期	T1b	N0	M0	0		0.949	1.95	12.6	1.359	胸腔镜下左下肺楔形切除术	62		0			0			IA2	T1b	N0	M0	WT	No	10	no recurrence	888	Alive	888	35.6975	L
62	男	76	17063	广东广州	左上肺腺癌	左上肺	上肺		45	浸润性肺腺癌	(左上肺肿物)切除标本：浸润性肺腺癌伴间质内较多淋巴细胞浸润（直径1.5cm），IASLC组织学分级：2级（腺管亚型约占40%，乳头亚型约占20%,贴壁亚型约40%），切片上未见气道内播散（STAS）、未见胸膜侵犯，亦未见神经及脉管侵犯；吻合钉断端切片上未见癌累及；免疫组化结果：癌组织TTF-1(3+)，C-met(2+)，p53(约90%强+，突变型)，P40(-)，ALK(Ventana)(-)，Pan-TRK(-)，Ki-67(热点区约10%+)；特殊染色结果：弹力纤维染色(示胸膜弹力层+)。 PD-L1（SP263）免疫组化结果： 抗体克隆：Ventana PD-L1(SP263) 检测平台：Ventana BenchMark Ultra 质控对照：阴性对照 良好 阳性对照 良好 标本量：充足 大于100个肿瘤细胞 肿瘤评分：肿瘤细胞阳性比例分数（TC）= 0 最终结果：阴性		IA2期	T1b	N0	M0	0		3.94	3	10.2	0.649	胸腔镜下左上肺楔形切除术	30		0			0			IA2	T1b	N0	M0	WT	No	10	no recurrence	887	Alive	887	24.5483	L
63	女	59	23410	广东肇庆	右中肺癌	右中肺	中肺	155	40	浸润性肺腺癌	(右肺中叶)浸润性肺腺癌（癌灶大小约2.1cm×2cm×1.5cm），IASLC组织学分级：3级（复杂腺体型约占60%，腺泡型约占30%，微乳头型约占5%，贴壁型占5%），可见多灶性癌组织的桑葚样化生，癌组织局灶侵犯支气管壁，可见脉管内癌栓及神经侵犯，可见气道内播散(STAS)，癌组织临近但未累及脏层胸膜（PL0）；支气管的切缘未见癌组织累及。1.(第二组淋巴结)未见癌转移（0/1）；2.(第四组淋巴结)未见癌转移（0/1）；3.(第七组淋巴结)未见癌转移（0/1）；4.(第九组淋巴结)镜下主为玻璃样变性的纤维结缔组织，未见淋巴结结构，未见肿瘤；5.(第十二组淋巴结)未见癌转移（0/2）。	否	IA3期	T1c	N0	M0	0		2.19	1.02	7.77	0.637	胸腔镜右中叶肺癌根治术	78		0			0			IA3	T1c	N0	M0	WT	No		NA	NA	NA		80.9393	H
64	男	63	21695	广东阳江	左上肺腺癌	左上肺	上肺		58	浸润性肺腺癌	(左上肺肿物)浸润性肺腺癌（癌灶大小约2.3×2×1.5cm），IASLC组织学分级：2级（腺泡型约占70%，贴壁型约占30%），癌组织紧邻脏层胸膜，但未突破弹力层（PL0），可见气道内播散，未见脉管内癌栓及神经侵犯；免疫组化结果：TTF-1(3+)，p53(强弱不等+，野生型)，ALK(Ventana)(-)，Ki-67阳性率约5%，D2-40标记淋巴管内皮，未见明确淋巴管内癌栓；特殊染色结果：弹力纤维染色示脏层胸膜弹力层完整。PD-L1（SP263）检测结果： 抗体克隆：Ventana PD-L1(SP263) 检测平台：Ventana BenchMark Ultra 质控对照：阴性对照：良好 阳性对照：良好		IA3期	T1c	N0	M0	0		2.35	2.33	13.2	0.856	胸腔镜下肺楔形切除术	37		0			0			IA3	T1c	N0	M0	WT	No	5	no recurrence	886	Alive	886	65.5906	H
65	女	62	22361	广东潮州	右上肺腺癌	右上肺	上肺	159	56	浸润性肺腺癌	(右上肺肿物)切除标本：浸润性肺腺癌（直径约1cm），IASLC组织学分级：2级（乳头状亚型占70%，腺泡亚型占20%，贴壁亚型占10%）；癌组织未累及脏层胸膜，可见气道内播散（STAS），未见脉管癌栓及神经侵犯；免疫组化结果：癌组织TTF-1(弥漫+)，P40(-)，ALK(Ventana)(-)，p53(强弱不等+)，NapsinA(弥漫+)，Ki-67(约5%+)。肿瘤细胞阳性比例（TC）：<1% PD-L1检测结果：阴性		IA1期	T1a	N0	M0	0		未查				胸腔镜下肺楔形切除术	97		0			0			IA1	T1a	N0	M0	WT	No	5	no recurrence	882	Alive	882	2.18014	L
66	女	57	24076	广东揭阳	左下肺腺癌	左下肺	下肺	160	45	浸润性肺腺癌	(左下肺叶)切除标本：浸润性肺腺癌（癌灶大小约5*4*2.5cm），IASLC组织学分级：2级（腺泡亚型占70%，乳头状亚型占20%，贴壁亚型占10%），癌组织紧邻脏层胸膜但未累及，未见气道内播散（STAS），未见脉管癌栓及神经侵犯；免疫组化结果：癌组织TTF-1(+)，P40(-)，NapsinA(+)，ALK(Ventana)(+)，p53(10%强弱不等+)，Ki-67(10%+)；特殊染色结果：弹力纤维染色(示癌组织突破脏层胸膜，PL2)。支气管切缘未见癌累及；检出肺门淋巴结未见转移癌（0/3）。 PD-L1检测结果：肿瘤细胞阳性比例（TC）：0.5% PD-L1检测结果：阴性		IIB期	T3	N0	M0	0		5.54	3.67	12	1.109	胸腔镜左下肺癌根治	100		0			1	恩沙替尼，MRD（-），ALT重排阳性	2年	IIB	T3	N0	M0	WT	No	10	no recurrence	882	Alive	882	27.094	L
67	女	59	23344	广东揭阳	右上肺腺癌	右上肺	上肺	160	72	浸润性肺腺癌	(右上肺后段)楔形肺切除标本：浸润性肺腺癌，癌灶最大径约1.2cm，IASLC组织学分级：2级，生长方式为腺管型（约占95%）及贴壁型（约占5%），癌组织未侵犯脏层胸膜（PL0），未见气道播散（STAS），未见神经侵犯及脉管内癌栓；免疫组化结果：TTF-1(3+)，NapsinA(3+)，p53(3+，突变型)，C-MET(2+)，Ki-67(约5%)，P40(-)，p63(-)，ALK(Ventana)(-)，D2-40(示淋巴管+)；特殊染色结果：弹力纤维染色(+)。一、(第七组淋巴结)镜下示淋巴组织内多量上皮样肉芽肿伴坏死及多核巨细胞浸润，未见癌（0/3），符合慢性肉芽肿性炎，不除外结核，建议加做特殊染色3项协助诊断；二、(第十一组淋巴结)未见转移癌（0/1）；三、(第十二组淋巴结)未见转移癌（0/1）；四、(第十三组淋巴结)未见转移癌（0/1）；		IA2期	T1b	N0	M0	0		0.995	4.17	8.17	0.905	胸腔镜下右上肺楔形切除术	115		0			0			IA2	T1b	N0	M0	WT	No	5	no recurrence	880	Alive	880	6.21984	L
68	女	57	24101	广东广州	右下肺腺癌	右下肺	下肺	153	40	浸润性肺腺癌	(右下肺肿物)楔形肺切除标本：浸润性肺腺癌，癌灶最大径约1.0cm，IASLC组织学分级：2级，生长方式为腺管型（约占95%）及贴壁型（约占5%），癌组织侵犯脏层胸膜（PL1），未见气道播散（STAS），未见神经侵犯及脉管内癌栓；免疫组化结果：TTF-1(+)，P40(-)，CK7(+)，NapsinA(+)，C-MET(2+)，ALK(Ventana)(-)；特殊染色结果：弹力纤维染色(+，示癌组织侵犯脏层胸膜内弹力层)。一、(右下肺叶)肿物切除后肺叶切除标本：未见癌残留，自取支气管切缘未见肿瘤残留，另检出淋巴结2枚，未见转移癌（0/2）；二、(支气管残端)未见癌；三、(第二组淋巴结)未见转移癌（0/1）；四、(第四组淋巴结)未见转移癌（0/2）；五、(第七组淋巴结)未见转移癌（0/2）；六、(第八组淋巴结)未见转移癌（0/1）；七、(第十组淋巴结)未见转移癌（0/1）；八、(第十一组…		IB期	T2	N0	M0	0		3.19	2.95	12.2	0.803	胸腔镜下右下肺叶切除术+肺门淋巴结清扫术	83		0			0			IB	T2	N0	M0	WT	No		no recurrence	880	Alive	880	27.8793	L
69	女	62	22037	辽宁省	右下肺腺癌	右下肺	下肺	160	53	微浸润性腺癌	1.(右下肺肿物)镜下为良性肺组织，肺泡间隔纤维组织增生伴间隔增厚，肺泡腔充气不良，切片上未见肿瘤；2.(右下肺肿物2)微浸润性腺癌；未见神经侵犯及脉管内癌栓，未见气道播散，脏层胸膜及切缘均未见癌累及； 免疫组化结果：肿瘤细胞TTF-1(+)，NapsinA(+)，P40(-)，p53(强弱不等+)，ALK(Ventana)(-)，ALK(Negative C)(-)，Ki-67(约3%+)；特殊染色结果：弹力纤维染色(示胸膜完整)。PD-L1（SP263）报告 抗体克隆：Ventana PD-L1(SP263) 检测平台：Ventana BenchMark Ultra 质控对照：阴性对照：良好 ；阳性对照：良好； 标本量：充足（大于100个肿瘤细胞） 肿瘤评分：肿瘤细胞阳性比例分数（TC）＜1% 最终结果：阴性 注释： 肿瘤细胞阳性比例分数（TC）：TC=任何强度PD-L1膜染色阳性肿…		IA1期	T1mi	N0	M0	0		1.81	2.53	11.7	0.68	胸腔镜下右下肺楔形切除术	115		0			0			IA1	T1mi	N0	M0	WT	No	3	no recurrence	879	Alive	879	46.8921	H
70	男	70	19322	广东广州	右上肺癌	右上肺	上肺	173	65	浸润性肺腺癌	(右上肺肿物)浸润性肺腺癌（癌灶大小1.2*1*0.6cm），IASLC组织学分级：3级（复杂腺样亚型约40%，腺管型约占30%，贴壁型约占30%），癌组织侵犯脏层胸膜内弹力层（PL1），切片上未见气道内播散（STAS），亦未见神经及脉管侵犯，自取吻合钉断端切缘切片上未见癌累及；免疫组化结果：癌组织TTF-1(3+)，C-MET(2+)，ALK(Ventana)(-)，p53(强弱不等+，野生型)，pan-TRK(-)，Ki-67(热点区约20%+)；特殊染色结果：弹力纤维染色(示癌组织侵犯脏层胸膜内弹力层)；PD-L1（SP263）免疫组化结果： 抗体克隆：Ventana PD-L1(SP263) 检测平台：Ventana BenchMark Ultra 质控对照：阴性对照 良好 阳性对照 良好 标本量：充足 大于100个肿瘤细胞 肿瘤评分：肿瘤细胞阳性比例分数（TC）= 0最终结果：…	0	IB期	T2	0	0	40		3.06	2.08	12.2	1.401	胸腔镜下右上肺楔形切除术	46		0			0			IB	T2	N0	M0	WT	No	20	no recurrence	866	Alive	866	3.04472	L
71	女	54	25045	广东揭阳	左下肺腺癌	左上肺	上肺	158	41	浸润性肺腺癌	(左上肺肿物)楔形肺切除标本：浸润性肺腺癌（癌灶大小：长径约1.8cm），IASLC组织学分级：2级（贴壁亚型约60%，腺管亚型约占40%），癌组织灶区累及脏层胸膜（PL1），未见气道内播散，未见神经侵犯及脉管内癌栓；自取标本吻合钉处切缘未见癌累及；免疫组化结果：癌组织TTF-1(3+)，NapsinA(3+)，P40(-)，C-met(3+)，ALK(Ventana)(-)，p53(强弱不等+，野生型)，Ki-67(热点区域约10%)；特殊染色结果：弹力纤维染色(示脏层胸膜弹力层不完整)。PD-L1检测结果:肿瘤细胞阳性比例（TC）：10%；PD-L1检测结果：阳性	0	IB期	T2	0	0	0		0.95	6.8	10.6	1.898	胸腔镜下肺叶切除术	185		0			0			IB	T2	N0	M0	WT	No	10	no recurrence	864	Alive	864	6.43882	L
72	女	43	29104	广东梅州	右上肺腺癌	右上肺	上肺	164	62	浸润性腺癌	(右上肺肿物1)浸润性腺癌（长径约0.8cm），IASLC组织学分级：2级（腺泡亚型约占50%，贴壁亚型约占50%），未见气道内播撒（STAS），癌组织紧邻脏层胸膜，但未突破弹力层（PL0），未见脉管癌栓及神经侵犯；免疫组化结果：癌组织TTF-1(3+)，NapsinA(3+)，P40(-)，ALK(Ventana)(-)，p53(强弱不等+，野生型)，Ki-67(约5%+)；特殊染色结果：弹力纤维染色(示脏层胸膜内弹力层完整)；2.(右上肺肿物2)经常规多取材，可见原位腺癌伴微小浸润（直径约0.4cm），未累及脏层胸膜； 3.(右中肺结节)良性肺组织内见增生的淋巴组织，未见肿瘤。PD-L1检测结果：肿瘤细胞阳性比例（TC）：0%；PD-L1检测结果：阴性		IA1期	T1a	0	0	0		1.59	1.53	10.9	0.877	胸腔镜右上肺肿物楔形切除+右中肺肿物切除	40		0			0			IA1	T1a	N0	M0	WT	No	5	no recurrence	864	Alive	864	1.4213	L
73	女	73	18271	广东清远	右中肺腺癌	右中肺	中肺	153	53.5	浸润性腺癌	(右上肺肿物)原位腺癌（病灶大小1.2×0.9×0.4cm），切片上未见明确浸润，未见气道内播散（STAS），未见脉管癌栓及神经侵犯，未侵犯脏层胸膜；2.(右中肺叶)浸润性腺癌（癌灶大小约1cm），IASLC组织学分级：2级（腺泡亚型占比70%，乳头亚型占比20%，贴壁型占比10%，癌组织未累及脏层胸膜，未见气道内播散（STAS），未见明确脉管癌栓及神经侵犯；支气管旁找见淋巴结一枚，未见转移癌（0/1）；免疫组化结果：TTF-1(3+)，NapsinA(3+)，P53(-，突变型)，ALK(Ventana)(-)，Ki-67阳性率约2%。PD-L1检测结果：肿瘤细胞阳性比例（TC）：0.1%；PD-L1检测结果：阴性		IA1期	T1a	0	0	0		2.37	3.72	16.2	0.982	胸腔镜右中肺癌根治+右上肺肿物楔形切除	105		0			0			IA1	T1a	N0	M0	WT	No	2	no recurrence	861	Alive	861	10.2585	L
74	男	70	19209	江西新余	左上肺腺癌	左上肺	上肺	170	61	浸润性肺腺癌	(左上肺肿物)浸润性肺腺癌（癌灶大小约2.5cm）伴大片坏死，IASLC组织学分级：3级（复杂腺体型占比50%，实性型占比40%，腺管型占比10%），癌组织未累及脏层胸膜，灶区突破支气管黏膜，可见气道内播散（STAS），未见脉管癌栓及神经侵犯；吻合钉切缘未见癌组织；免疫组化结果：癌组织NapsinA(+)，TTF-1(+)，P40(-)，ALK(Ventana)(-)，C-met(2+)，p53(约70%中等到强+)，Ki-67(热点区约30%+)；特殊染色结果：弹力纤维染色(+)。PD-L1检测结果:肿瘤细胞阳性比例（TC）：60%;PD-L1检测结果：阳性；二.(第五组淋巴结)未见转移癌（0/1）；三.(第六组淋巴结)未见转移癌（0/1）；四.(第七组淋巴结) 未见转移癌（0/1）。	0	IA3期	T1c	0	0	6支/天		53.6	3.32	11.2	1.071	胸腔镜左上肺肿物楔形切除+左上肺大疱切除	58		0			0			IA3	T1c	N0	M0	WT	No	30	no recurrence	855	Alive	855	124.083	H
75	女	53	25486	广东河源	右下肺腺癌	右下肺	下肺	155	43	浸润性肺腺癌	(左下肺肿物)微小浸润性腺癌（镜下示癌灶直径约0.5cm）；2.(右下肺背段肿物)微小浸润性腺癌（癌灶直径0.2cm）；3.(右下肺后基底段结节)微小浸润性腺癌（癌灶直径0.3cm）；4.(右下肺前基底段结节)浸润性肺腺癌（直径约1.2cm），IASLC组织学分级：1级（贴壁亚型约占90%，乳头亚型约占10%）；癌组织侵犯脏层胸膜内弹力层（PL1），未见气道内播散（STAS），未见脉管癌栓及神经侵犯；免疫组化结果：ALK(Ventana)(-)，ALK(negative)(-)；特殊染色结果：弹力纤维染色(示脏层胸膜内弹力层欠完整)。		IB期	T2	0	0	0		1.42	1.2	9.39	1.843	胸腔镜右下肺肿物楔形切除+右上肺肿物楔形切除+左下肺肿物楔形切除	90		0			0			IB	T2	N0	M0	WT	No		no recurrence	854	Alive	854	36.2278	L
76	男	73	18220	广东惠州	左下肺腺癌	左下肺	下肺		65	浸润性肺腺癌	(左下肺肿物)浸润性肺腺癌（癌灶大小约1cm），IASLC组织学分级：3级（复杂腺体结构及实性型占比60%，乳头亚型及腺泡亚型占比40%，癌组织侵犯脏层胸膜（PL1），见气道内播散（STAS），未见明确脉管癌栓及神经侵犯；特殊染色结果：弹力纤维染色(示癌组织侵犯脏层胸膜)；免疫组化结果：肿瘤细胞p53(强弱不等+)，ALK(Ventana)(-)，ALK(Negative C)(-)，Ki-67(约15%+)。		IB期	T2	0	0	0		3.2	3.98	11.8	1.298	胸腔镜下左下肺肿物楔形切除术	42		0			0			IB	T2	N0	M0	WT	No	15	no recurrence	851	Alive	851	3.59665	L
77	男	46	27997	广东汕头	左上肺腺癌	左上肺	上肺	170	65	浸润性腺癌	(左上肺肿物)浸润性腺癌（癌灶大小约1.5×1.5×1cm），IASLC组织学分级：3级（复杂腺体型占比60%，实性型占比40%），可见气道内播散(STAS)，未见明确脉管癌栓及神经侵犯；吻合钉切缘未见癌组织；免疫组化结果：TTF-1(3+)，NapsinA(3+)，ALK(Ventana)(3+)，CDX-2(-)，P53(20%强弱不等+，野生型)，Ki-67阳性率约5%；特殊染色结果：弹力纤维染色示肿瘤未侵犯脏层胸膜内弹力层。		IA2期	T1b	0	0	0		未查				胸腔镜左上肺肿物楔形切除+肺门及纵膈淋巴切除	80		0			0			IA2	T1b	N0	M0	WT	No	5	no recurrence	850	Alive	850	67.2517	H
78	男	59	23132	广东肇庆	左下肺腺癌	左下肺	下肺	162	68	浸润性肺腺癌	(左下肺叶)肺叶切除标本：癌灶大小3.5cm×3.0cm×2.0cm，组织学分型：浸润性肺腺癌，IASLC分级：2级（乳头结构约占90%，微乳头结构约占5%，复杂腺体结构5%）；未见脉管内癌栓，未见神经侵犯，可见气道播散（STAS）,癌组织未累及脏层胸膜；免疫组化结果：C-met(2+)；特殊染色结果：弹力纤维染色示癌组织未累及脏层胸膜；2.(支气管残端)未见癌累及；3.(第四组淋巴结)淋巴结未见转移癌（0/2）；4.(第五组淋巴结)淋巴结未见转移癌（0/4）；5.(第六组淋巴结)淋巴结未见转移癌（0/2）；6.(第七组淋巴结)淋巴结未见转移癌（0/1）；7.(第十组淋巴结)淋巴结未见转移癌（0/1）；8.(第十一组淋巴结)淋巴结未见转移癌（0/1）；9.(第十二组淋巴结)少许良性肺组织，未见癌；10.(第十三组淋巴结)少许良性肺组织，未见癌；		IB期	T2a	0	0	20		1.73	3.15	21.1	1.182	胸腔镜下肺叶切除术+胸腔镜下胸腔粘连松解术+肺门淋巴结清扫术	126		0			1	紫杉醇+顺铂（2程）；培美曲塞+顺铂（2程），埃克替尼 125mg tid	4程	IB	T2a	N0	M0	Mut	No		no recurrence	838	Alive	838	119.776	H
79	男	73	18093	广东中山	左下肺腺癌	左下肺	下肺	170	66	浸润性腺癌	(左下肺肿物)楔形肺切除标本：浸润性腺癌（癌灶大小约1.4cm），IASLC组织学分级：3级（复杂腺体型占比25%，乳头及腺管亚型占比75%），癌组织累及脏层胸膜，癌组织局灶侵犯支气管壁，可见气道内播散（STAS），可见脉管癌栓，未见神经侵犯；免疫组化结果：癌组织TTF-1(3+)，NapsinA(3+)，P40(-)，C-met(3+)，ALK(Ventana)(-)，p53(强弱不等+,野生型)，Ki-67(约10%+)；特殊染色结果：弹力纤维染色(示癌组织侵犯胸膜弹力层)。		IA2期	T1b	0	0	已戒		5.31	2.62	17.8	1.767	胸腔镜左下肺结节楔形切除术	55		0			1	吉非替尼 0.25g qd	2年	IA2	T1b	N0	M0	Mut	No	10	no recurrence	837	Alive	837	86.941	H
80	女	70	19144	广东梅州	左下肺腺癌	左下肺	下肺	155	48	浸润性肺腺癌	(左下肺肿物)浸润性肺腺癌（癌灶大小1.8*1.5*1.3cm），IASLC组织学分级：3级（复杂腺体结构约占20%，腺管亚型约占50%，贴壁亚型约占30%），见气道内播散（STAS），未见胸膜侵犯，亦未见神经及脉管侵犯；吻合钉处切缘未见癌累及；免疫组化结果：癌细胞TTF-1(+)，NapsinA(+)，P40(-)，p53(强弱不等+)，ALK(-)，ALK（Negative C）(-)，Ki-67(约10%+)。		IA2期	T1b	0	0	0		2.94	2.33	14.1	1.196	胸腔镜左下肺楔形切除术	70		0			0			IA2	T1b	N0	M0	WT	No	10	NA	NA	NA		33.5632	L
81	女	62	22243	广东汕头	右上肺腺癌	右上肺	上肺	170	74	浸润性腺癌	(右下肺肿物)肺组织内见0.9cm×0.7cm×0.4cm及直径0.5cm两个病灶，镜下见肺泡隔纤维组织增生、肺泡隔显著增宽，肺泡腔扩张明显，其中见较多组织细胞聚集，局灶肺泡上皮呈非典型腺瘤样增生；2.(右上肺叶)可见两个病灶： 病灶①为浸润性腺癌（癌灶大小2.5cm×1.5cm×1cm），IASLC组织学分级：2级（贴壁型结构约占 70%，腺管型结构约占30%），免疫组化结果：TTF-1(+)，NapsinA(+)，P53(10%强弱不等+，野生型)，ALK(Ventana)(-)，Ki-67阳性率约2%，未见气道内播散（STAS），未见胸膜侵犯，亦未见神经及脉管侵犯；支气管切缘及缝钉切缘均未见癌累及；肺门找见淋巴结一个，未见转移癌（0/1）； 病灶②大小2.5cm×1cm×1cm，镜下见肺泡隔纤维组织增生、肺泡隔显著增宽，肺泡腔扩张明显，其中见较多组织细胞聚集。		IA3期	T1c	0	0	5支/每天		6.99	2.58	32.4	0.934	胸腔镜右上肺癌根治+右下肺楔形切除	122		0			0			IA3	T1c	N0	M0	WT	No	2	no recurrence	830	Alive	830	4.9679	L
82	男	67	20235	江苏南京	右上肺腺癌	右上肺	上肺		78	浸润性腺癌	(右上肺肿物)浸润性腺癌（癌灶大小2.2cm×1.7cm×1.2cm），IASLC组织学分级：3级（复杂腺体结构约占60%，腺管型结构约占40%），未见气道内播散（STAS），癌组织突破胸膜弹力层，达脏层胸膜表面（PL2），未见神经及脉管侵犯；吻合钉切缘均未见癌累及；免疫组化结果：TTF-1(3+)，NapsinA(+)，P53(10%强弱不等+，野生型)，P40(-)，ALK(Ventana)(-)，Ki-67阳性率约70%；特殊染色结果：弹力纤维染色显示癌组织穿出弹力层；		IB期	T2	0	0	已戒		2.81	2.55	16.5	2.664	胸腔镜右上肺楔形切除术	27		0			1	培美曲塞+卡铂	4程	IB	T2	N0	M0	WT	No	70	no recurrence	830	Alive	830	76.9986	H
83	女	68	20155	山东烟台	左上肺腺癌	左上肺	上肺	155	76	浸润性黏液腺癌	(左上肺肿物)切除标本：浸润性黏液腺癌，癌灶大小约2cm×1.5cm×1.5cm（乳头型占比50%，实性型占比30%，筛状型占比10%，腺泡型占比10%），可见气道内播散（STAS），癌组织穿透脏层胸膜（PL2），未见明确脉管癌栓及神经侵犯；吻合钉切缘未见癌组织；免疫组化结果：TTF-1(-)，CDX-2(-)，P40(-)，ALK(Ventana)(-)，p53(约85%强+，突变型)，Ki-67(阳性率约2%)；特殊染色结果：弹力纤维染色显示局灶脏层胸膜外弹力层中断；		IB期	T2	0	0	0		2.31	1.92	12.48	1.352	胸腔镜下左上肺肿物楔形切除术	32		0			0			IB	T2	N0	M0	WT	No	2	no recurrence	822	Alive	822	44.2869	H
84	男	54	25118	广东广州	右下肺腺癌	右下肺	下肺	168	61	浸润性肺腺癌	(右下肺肿物)楔形肺切除标本：浸润性肺腺癌（癌灶大小：长径1.0cm），IASLC组织学分级：3级（微乳头及复杂腺体亚型占比60%，腺泡及乳头亚型占比40%），癌组织未累及脏层胸膜，可见气道内播散（STAS），未见脉管癌栓，未见神经侵犯；吻合钉切缘未见癌组织；免疫组化结果：TTF-1(3+)，NapsinA(3+)，C-met(3+)，ALK(Ventana)(-)，P40(-)，p53(强弱不等+，野生型)，Ki-67阳性率约10%；特殊染色结果：弹力纤维染色(示脏层胸膜弹力层完整)。	0	IA期	T1a	0	0	4		3.94	3.86	15.9	1.101	胸腔镜下右下肺肿物楔形切除术	45		0			1	EGFR突变，吉非替尼片 0.25g qd	2年	IA	T1a	N0	M0	Mut	No	10	no recurrence	819	Alive	819	53.1052	H
85	男	52	25978	广东广州	右上肺腺癌	右上肺	上肺	163	76.5	浸润性腺癌	(右上肺肿物)浸润性腺癌（癌灶大小1.6*1*0.8cm），IASLC组织学分级：3级（微乳头亚型占比40%，复杂腺体型占比30%，腺泡及乳头亚型占比30%），癌组织累及脏层胸膜（PL1），可见气道内播散（STAS），可见脉管癌栓，未见神经侵犯；吻合钉切缘未见癌组织；免疫组化结果：NapsinA(3+)，TTF-1(3+)，C-met(3+)，p53(局灶强+)，Ki-67(约10%+)，CD34(示脉管内癌栓)，D2-40(示脉管内癌栓)，P40(-)，ALK(Ventana)(-)；特殊染色结果：弹力纤维染色(示癌组织累及脏层胸膜弹力层)。	0	IB期	T2a	0	0	20支/天		2.92	2.51	18.9	1.121	胸腔镜下右上肺楔形切除术	40		0			1	复发前：培美曲塞+卡铂;复发后：紫杉醇+卡铂+信迪利单抗	复发前：6程；复发后：12程	IB	T2a	N0	M0	WT	Yes	10	recurrence	507	Alive	819	69.2946	H
86	女	68	20186	广东广州	左上肺腺癌	左下肺	下肺	155	68	浸润性肺腺癌	(左下肺肿物)楔形肺切除标本：浸润性肺腺癌（癌灶大小约2.8×1.5×1cm），IASLC组织学分级：1级（以贴壁型占60%，腺泡及乳头亚型占比30%，微乳头及复杂腺体亚型占比10%），癌组织紧邻脏层胸膜（PL0），可见气道内播散（STAS），可见脉管内癌栓，未见神经侵犯；吻合钉切缘未见癌残留；免疫组化结果：TTF-1(+)，NapsinA(+)，P40(-)，D2-40(示淋巴管+)，CD34(示血管+)，C-MET(2+)，ALK(Ventana)(-)，ALK(Negative)(-)，Ki-67(约5%+)；特殊染色结果：弹力纤维染色(+)；	0	IB期	T2	0	0	0		2.78	2.25	14.7	1.275	胸腔镜下左下肺肿物楔形切除术	25		0			1	培美曲塞+卡铂；奥希替尼 80mg qd	4程	IB	T2	N0	M0	Mut	Yes	5	no recurrence	816	Alive	816	82.3008	H
87	女	69	19594	广东广州	左上肺腺癌	左上肺	上肺	155	55	浸润性腺癌	(左上肺肿物)浸润性腺癌（癌灶长径约2.0cm），IASLC组织学分级：3级（不良腺体结构约占70%，微乳头区域约占20%，腺管结构约占10%），可见气道内播散（STAS），未见脉管内癌栓及神经侵犯，癌组织未累及脏层胸膜；免疫组化结果：癌组织NapsinA(3+)，TTF-1(3+)，p53(强弱不等+，野生型)，Ki-67(热点区约15%+)，D2-40(脉管+)，CD34(脉管+)，S-100(神经+)，ALK(Ventana)(-)；特殊染色结果：弹力纤维染色(示脏层胸膜完整)。		IA2期	T1b	0	0	0		0.838	1.99	14	1.195	胸腔镜下肺叶切除术	175		0			1	吉非替尼 0.25g qd	2年	IA2	T1b	N0	M0	Mut	No	15	no recurrence	809	Alive	809	71.7761	H
88	女	68	20105	广东广州	左上肺腺癌	左上肺	上肺	148	65	浸润性肺腺癌	(左上肺固有段)肺段切除标本：浸润性肺腺癌（癌灶大小约1.7×1.5×1.0cm），IASLC组织学分级：1级（以贴壁型为主，约占90%，腺泡及乳头亚型占比10%），可见气道内播散（STAS），未累及脏层胸膜(PL0)及支气管切缘，亦未见脉管癌栓及神经侵犯；免疫组化结果：TTF-1(3+)，NapsinA(3+)，P40(-)，p53(强弱不等+)，C-MET(2+)，ALK(Ventana)(-)，ALK(Negative)(-)，Ki-67(约5%+)；特殊染色结果：弹力纤维染色(+)。	0	IA2期	T1b	0	0	0		7.51	2.33	12.9	1.076	胸腔镜下左上肺固有段切除术	120		0			0			IA2	T1b	N0	M0	WT	No	5	no recurrence	808	Alive	808	37.0385	H
89	女	58	23638	广东惠州	左下肺腺癌	左下肺	下肺		57	浸润性腺癌	(左下肺叶)肺叶切除标本：浸润性腺癌伴脓肿形成，癌灶最大径约2.7cm，IASLC组织学分级：3级（低分化，复杂腺样型为主，约占70%），可见气道播散，癌组织紧邻脏层胸膜，未见明确神经侵犯及脉管内癌栓，自取支气管切缘、肺叶切缘均未见癌累及，肺门周淋巴结未见转移癌（0/1）；建议免疫组化8项及特殊染色1项完善诊断；二、(支气管残端)未见癌；三、(第五组淋巴结)未见癌（0/1）；四、(第六组淋巴结)未见癌（0/3）；五、(第七组淋巴结)未见癌（0/1）；六、(第九组淋巴结)未见癌（0/1）；七、(第十一组淋巴结)未见癌（0/1）；八、(第十二组淋巴结) 未见癌（0/1）。(左下肺)结合HE形态及免疫组化结果，符合浸润性肺腺癌；免疫组化结果：癌细胞TTF-1(弥漫+)，NapsinA(弥漫+)，CEA(-)，P40(-)，p53(强弱不等+)，ALK(Ventana)(-)，ALK(Negat…	0	IB期	T2a	0	0	0		1.99	1.69	14.5	1.109	胸腔镜下肺叶切除术	140		0			1	培美曲塞+洛铂	4程	IB	T2a	N0	M0	WT	No	30	no recurrence	808	Alive	808	92.8068	H
90	女	71	18820	广东清远	左上肺腺癌	左上肺	上肺	150	67	浸润性肺腺癌	(左上肺肿物)浸润性肺腺癌（癌灶直径约1.1cm），ISLAC分级：2级（腺管亚型约占70%，贴壁亚型约占30%），癌组织未累及脏层胸膜，未见气道内播散（STAS），未见脉管癌栓及神经侵犯；免疫组化结果：癌组织TTF-1(+)，NapsinA(+)，ALK(Ventana)(-)，P40(-)，p53(强弱不等+)，Ki-67(约5%+)；	0	IA2期	T1b	0	0	0		0.446	1.1	13.5	1.343	胸腔镜下左上肺楔形切除术	76		0			0			IA2	T1b	N0	M0	WT	No	5		803	Alive	803	18.5078	L
91	女	63	21778	广东东莞	右上肺腺癌	右上肺	上肺		60	浸润性肺腺癌	(右上肺肿物)浸润性肺腺癌（癌灶长径2cm），IASLC组织学分级：2级（腺管亚型约占40%，贴壁亚型约占60%），癌组织未侵犯胸膜，未见气道内播散（STAS），未见神经及脉管侵犯，吻合钉断端未见癌累及；免疫组化结果：癌组织TTF-1(3+)，NapsinA(3+)，P40(-)，ALK(Ventana)(-)，p53(强弱不等+)，Ki-67(约3%+)。	0	IA2期	T1b	0	0	0		2.36	1.8	13.6	1.159	胸腔镜下肺叶切除术	97		0			0			IA2	T1b	N0	M0	WT	No	3	no recurrence	775	Alive	775	69.7187	H
92	女	50	26731	广东肇庆	左下肺腺癌	左下肺	下肺	160	57	浸润性肺腺癌	(左下肺背段肿物)浸润性肺腺癌（癌灶长径2.8cm），IASLC组织学分级：1级（贴壁亚型约占80%，腺泡型约占15%，微乳头亚型约占5%），癌组织累及胸膜内弹力层（PL1），未见气道内播散（STAS），未见神经及脉管侵犯，吻合钉断端未见癌累及；免疫组化结果：TTF-1(+)，NapsinA(+)，p63(+)，p53(强弱不等+，野生型)，Ki-67(约10%+)，ALK(Ventana)(-)，P40(-)，EMA(细胞极性反转)；特殊染色结果：弹力纤维染色(示胸膜内弹力层局灶不完整）；2.(左上肺结节)镜下见肺泡腔内多量泡沫样组织细胞聚集，肺泡间隔较多淋巴细胞浸润及炭末沉积，肺泡上皮反应性增生，考虑为炎性病变。	0	IB期	T2a	0	0	0		2.15	0.887	11.1	1.131	胸腔镜左下肺肺段切除+左上肺楔形切除	65		0			0			IB	T2a	N0	M0	WT	No	10	no recurrence	774	Alive	774	12.3597	L
93	男	77	16813	广东广州	左上肺腺癌	左上肺	上肺	170	46	浸润性肺腺癌	(左上肺肿物)浸润性肺腺癌（低分化，最大径约1cm），IASLC组织学分级：3级（实性结构及复杂腺体结构为主），伴间质内纤维组织增生及多量淋巴、浆细胞浸润，癌组织局灶累及支气管粘膜，见气道内播散，未见神经侵犯、脉管内癌栓，未累及脏层胸膜，自取标本吻合钉处切缘未见癌累及；免疫组化结果：癌组织TTF-1(2+)，NapsinA(灶+)，P40(-)，CK5/6(-)，ALK(Ventana)(-)，ALK(Ngative C)(-)，Ki-67(约60%+)；原位杂交EBER(-)；特殊染色结果：弹力纤维染色(示脏层胸膜弹力纤维层完整)；	0	IA1期	T1a	0	0	已戒		3.52	3.48	9.66	1.693	胸腔镜下左上肺肿物楔形切除术	45		0			0			IA1	T1a	N0	M0	WT	No	60	no recurrence	770	Alive	770	63.3901	H
94	男	59	23298	广东广州	右上肺腺癌	右上肺	上肺	172	67	浸润性肺腺癌	(右上肺叶)肺叶切除标本： 1.浸润性肺腺癌（癌灶大小约2.5×1.8×1.0cm），IASLC组织学分级：2级（腺泡亚型占比约60%，贴壁亚型占比约40%），癌组织未累及脏层胸膜（PL0），可见气道内播散（STAS），未见明确脉管癌栓及神经侵犯；免疫组化结果：TTF-1(3+)，NapsinA(3+)，ALK(Ventana)(-)，Ki-67阳性率约5%； 特殊染色结果：弹力纤维染色显示癌灶旁脏层胸膜弹力层完整； 2.自取支气管断端未见癌累及； 3.第十组淋巴结未见转移癌（0/1）；第十一组淋巴结未见转移癌（0/1）；第十三组未见转移癌（0/1）。	0	IA3期	T1c	0	0	0		2.31	3.15	10.7	1.545	胸腔镜下肺叶切除术	65		0			0			IA3	T1c	N0	M0	WT	No	5	no recurrence	761	Alive	761	24.3396	L
95	女	49	26996	四川南充	左上肺腺癌	左上肺	上肺		58	浸润性腺癌	(左上肺肿物)浸润性腺癌（癌灶大小1.7*1*1cm），IASLC组织学分级：3级（实性型占比80%，复杂腺体型占比15%，，腺泡亚型占比5%），癌组织未累及脏层胸膜，可见气道内播散（STAS），未见明确脉管癌栓及神经侵犯；免疫组化结果：TTF-1(+)，NapsinA(+)，P40(-)，P53(强弱不等+)，ALK(Ventana)(+)，Hepatocyte(-)，INI-1(+，未缺失)，SMARCA4(+，未缺失)，EBER(-)，Ki-67(约70%+)。 2.(左下肺肿物)支气管囊肿，囊壁周围见少量腺管增生；	0	IA2期	T1b	0	0	0		2.93	4.46	10.9	0.991	胸腔镜下左下肺部分切除术+胸腔镜下左下肺部分切除	82		0			0			IA2	T1b	N0	M0	WT	No	70	NA	NA	NA		85.2097	H
96	女	50	26582	广东汕尾	左下肺腺癌	左下肺	下肺	165	67.5	浸润性肺腺癌	(左下肺肿物)浸润性肺腺癌（癌灶长径1cm），IASLC组织学分级：2级（乳头型约占70%，腺管型：15%，贴壁型约占15%），癌组织未累及脏层胸膜，可见气道内播散（STAS），未见神经及脉管侵犯；支气管断端及吻合钉切缘切片上未见癌组织累及；免疫组化结果：癌组织TTF-1(+)，NapsinA(+)，P40(-)，CD34(示血管内皮+)，ALK(Ventana)(-)，p53(强弱不等+)，Ki-67(约10%+)；	0	IA1期	T1a	0	0	0		2.29	1.56	13.1	1.302	胸腔镜左下肺癌根治术	140		0			0			IA1	T1a	N0	M0	WT	No	10	no recurrence	742	Alive	742	24.3498	L
97	女	74	17808	广东广州	左下肺腺癌	左下肺	下肺		59	浸润性腺癌	(左下肺肿物)楔形肺切除标本：浸润性腺癌（癌灶长径3.0cm），IASLC组织学分级：2级（腺管亚型占比50%，贴壁亚型占比40%，乳头状亚型占比5%，实性型占比5%），癌组织累及脏层胸膜（PL1），未见气道内播散（STAS），未见脉管内癌栓及神经侵犯；吻合钉切缘未见癌组织累及；免疫组化结果：TTF-1(+)，NapsinA(+)，P40(-)，p53(约80%强+)，Ki-67(约40%+)，ALK(Ventana)(-)；特殊染色结果：弹力纤维染色(示脏层胸膜内弹力层断裂)；	0	IB期	T2a	0	0	0		2.81	1.57	9.38	1.055	胸腔镜下左下肺楔形切除术+胸腔镜下胸膜粘连松解术	35		0			1	奥希替尼 80mg qd	2年	IB	T2a	N0	M0	Mut	No	40	no recurrence	741	Alive	741	101.081	H
98	男	68	20212	广东广州	右上肺粘液腺癌	右上肺	上肺	170	80	合性黏液和非黏液腺癌	(右上肺肿物)楔形肺切除标本：混合性黏液和非黏液腺癌，（癌灶长径2.5cm），其中黏液腺癌（约占50%，部分为肠型腺癌），非黏液腺癌占50%，IASLC组织学分级：2级（腺管型为主），癌组织未累及脏层胸膜（PL0），未见气道内播散（STAS），未见明确脉管癌栓及神经侵犯，自取吻合钉切缘未见癌累及；免疫组化结果：TTF-1(+)，NapsinA(+)，P40(-)，ALK(Ventana)(部分弱+)，CDX-2(部分黏液腺癌+)，CK20(-)，p53(约30%弱-中+)，Ki-67(约70%+)；	0	IA3期	T1c	0	0	50		4	3.34	14.4	2.752	胸腔镜下右上肺肿物楔形切除术	60		0			1	复发后“培美曲塞500mg+顺铂60mg＋替雷利珠单抗200mg”	5程	IA3	T1c	N0	M0	WT	Yes	70	recurrence	595	Alive	741	67.2505	H
99	男	56	24585	广东广州	右上肺腺癌	右上肺	上肺	170	48	浸润性肺腺癌	(右上肺肿物)切除标本：浸润性肺腺癌（大小1.2*1.0*1.0cm），癌组织中央见广泛性纤维化伴灶区间质内淋巴细胞聚集，IASLC组织学分级：2级（腺泡及乳头状结构约占45%，贴壁结构约占40%，复杂腺体结构约占15%），见气道内播散（STAS），切片上未见癌组织累及脏层胸膜（PL0），亦未见脉管癌栓及神经侵犯；免疫组化结果：癌细胞TTF-1(3+)，CK7(3+)，ALK(Ventana)(-)，ALK(Negative C)(-)，Ki-67(热点区域约10%+)；特殊染色结果：弹力纤维染色(示脏层胸膜弹力纤维完整)。	0	IA2期	T1b	0	0	30		6.86	2.32	16.7	3.076	胸腔镜右上肺后段切除+胸腔镜下胸膜粘连松解术	65		0			1	培美曲塞+顺铂	2程	IA2	T1b	N0	M0	WT	No	10	NA	NA	NA		19.8823	L
