# Supplementary material for: ERO1A as a novel biomarker for risk stratification and immunotherapeutic guidance in early-stage lung adenocarcinoma
Source: PeerJ. 2026 Jun 17;14:e21347. doi: 10.7717/peerj.21347 (PMC13282948; doi:10.7717/peerj.21347)
Supplement: Supplemental Information 3 [file peerj-14-21347-s003.xlsx]

## Sheet: Sheet1
ID	sex	Pathological diagnosis	TNM	T	N	M
2	Female	LUAD	IA	1c	0	0
3	Male	LUSC	IIB	3	0	0
4	Male	LUAD	IA	1	0	0
5	Female	LUAD	IA	1	0	0
7	Female	LUAD	IB	2	0	0
8	Male	LUSC	IB	1	0	0
9	Female	LUAD	IB	1b	0	0
10	Male	LUAD	IIIA	2b	2	0
13	Female	LUAD	IA	1	0	0
14	Female	LUAD	IA	1	0	0
16	Male	LUSC	IIB	3	0	0
17	Male	LUAD	IB	2	0	0
18	Male	ASC	IIA	2b	0	0
19	Male	LUSC	IA	1b	0	0
20	Female	LUAD	IB	2	0	0
21	Male	LUAD	IB	2	0	0
25	Female	LUAD	IA	1	0	0
26	Female	LUAD	IA	1a	0	0
27	Male	LUAD	IA2	1b	0	0
28	Male	LUAD	IB	2	0	0
29	Male	LUAD	IA	1c	0	0
30	Female	LUAD	IB	2	0	0
31	Male	LUAD	IA2	1b	0	0
32	Female	LUAD	IB	2	0	0
33	Female	LUAD	IA	1	0	0
34	Female	LUAD	IV	1	0	1
35	Female	LEC	IIB	3	0	0
36	Female	LUAD	IA	1	0	0
37	Male	LEC	IA
38	Male	ASC	IIIB	3	2	0
39	Male	LUAD	IB	2	0	0
40	Male	LUAD	IA3	1c	0	0
41	Male	LUSC	IB	2a	0	0
42	Male	LUAD	IA2	1b	0	0
43	Female	LUAD	IB	2	0	0
44	Female	LUAD	IA	1b	0	0
45	Female	LUAD	IA	1	0	0
46	Female	LUAD	IA	1	0	0
47	Female	LUAD	IA	1	0	0
48	Female	LUAD	IA	1	0	0
49	Female	LUAD	IA	1	0	0
50	Male	LUAD	IA	1	0	0
51	Female	LUAD	IA	1	0	0
52	Male	LUSC	IIIA	2b	2	0
53	Female	LUAD	IB	2	0	0
54	Female	LUAD	IA	1	0	0
55	Male	LUAD	IA3	1c	0	0
56	Female	LUAD	IIIB	4	2	0
57	Male	LUAD	IA	1	0	0
59	Male	Inflammatory pseudotumor	IA
60	Female	LUAD	IA	1	0	0
61	Male	LUSC	IIIA	2a	2	0
62	Female	LUAD	IA	1	0	0
63	Male	LUAD	IA	1	0	0
64	Female	LUAD	IVA
65	Male	LUAD	IIIA	4	0	0
66	Male	LEC	IA3	1c	0	0
67	Female	LUAD	IA	1	0	0
68	Female	LUAD	IB	2	0	0
69	Female	LUAD	IA	1	0	0
70	Male	LUAD	IB	2	0	0
71	Male	LUAD	IVA	2a	3	1a
72	Female	LUAD	IA	1	0	0
73	Male	LUAD	IVB	3	3	1c
74	Female	LUAD	IA	1	0	0
75	Male	LUAD	ⅡA	2b	0	0
76	Male	LUAD	IIIA	4	x	0
77	Female	LUAD	IA2	1b	0	0
78	Female	LUAD	IIIA	1	2	0
79	Male	LUAD	IIIA	2	2	x
80	Male	LUAD	IV
81	Male	LUAD	IB	2a	0	0
83	Male	LUSC	IA3	1c	0	0
84	Male	LUAD	IIB	T3	N0	M0
85	Male	LUAD	IA	T1b	N0	M0
86	Male	LUAD	IA	T1c	N0	M0
87	Female	Metaplastic carcinoma of the breast
88	Male	LUSC	IA2	T1b	N0	M0
89	Female	LUAD	IB	T2a	N0	M0
90	Female	LUAD	IA3	T1c	N0	M0
91	Male	LUAD	IA2	T1b	N0	M0
92	Female	LUAD	IA3	T1c	N0	M0
93	Female	LUAD	IIIA	T4	N0	M0
94	Male	Organizing pneumonia
95	Female	LUAD	TisN0M0	Tis	N0	M0
96	Male	LUAD	IA1	T1mi	N0	M0
97	Female	LUAD	IVa	T1c	N0	M1b
98	Male	LUAD	IA3	T1c	N0	M0
99	Female	LUAD	IB	T2a	N0	M0
100	Female	LUAD	IA2	T1b	N0	M0
101	Female	LUAD	IA2	T1b	N0	M0
102	Male	Large cell carcinoma combined with small cell neuroendocrine carcinoma	IB	T2a	N0	M0
103	Female	LUAD	IA2	T1b	N0	M0
104	Male	LUAD	IA2	T1b	N0	M0
105	Female	LUAD	IA3	T1c	N0	M0
106	Male	LUAD	IA3	T1c	N0	M0
107	Female	LUAD	IA1	T1a	N0	M0
108	Female	LUAD	IIB	T3	N0	M0
109	Female	LUAD	IA2	T1b	N0	M0
110	Female	LUAD	IB	T2	N0	M0
111	Female	LUAD	IA1	T1mi	N0	M0
112	Male	Hepatoid Adenocarcinoma	IIIA	T4	0	0
113	Male	LUAD	IB	T2	0	0
114	Female	PCs	IA	T1b	0	0
115	Female	LUAD	IB	T2	0	0
116	Female	LUAD	IA1	T1a	0	0
117	Male	LUSC	IIIB	T3	N2	0
118	Male	LUSC	IA3	T1c	0	0
119	Female	LUAD	IA1	T1a	0	0
120	Male	LUAD	IA3	T1c	0	0
121	Female	LUAD	IB	T2	0	0
122	Female	LEC	IIIA	T1a	N2	0
123	Male	LUAD	IB	T2	0	0
124	Male	LUAD	IA2	T1b	0	0
125	Male	LUAD	IIIB	T3	N2b	0
126	Male	LUAD	IB	T2a	0	0
127	Male	LUAD	IA2	T1b	0	0
128	Male	LUSC	IIA	T2b	0	0
129	Male	LUAD	IIIB	T4	N2	0
130	Female	LUAD	IA2	T1b	0	0
131	Female	LUAD	IA3	T1c	0	0
132	Male	LUAD	IB	T2	0	0
133	Female	LUAD	IB	T2	0	0
134	Female	LUAD	IIIA	T2	N2	0
135	Male	LUAD	IA	T1a	0	0
136	Male	LUAD	IB	T2a	0	0
137	Female	LUAD	IB	T2	0	0
138	Male	LCNEC	IA3	T1c	0	0
139	Female	LUAD	IA2	T1b	0	0
140	Female	LUAD	IA2	T1b	0	0
141	Female	LUAD	IB	T2a	0	0
142	Male	LUSC	IB	T2a	0	0
143	Male	LUSC	IIB	T2a	N2	0
144	Female	LUAD	IA2	T1b	0	0
145	Male	LUSC	IA2	T1b	0	0
146	Female	LUAD	IA2	T1b	0	0
147	Female	LUAD	IB	T2a	0	0
148	Male	LUAD	IA1	T1a	0	0
149	Male	LEC	IIB	T3	0	0
151	Male	LUAD	IA3	T1c	0	0
152	Female	LUAD	IA2	T1b	0	0
153	Female	LUAD	IA1	T1a	0	0
154	Female	LUAD	IB	T2a	0	0
155	Male	LUAD	IA3	T1c	0	0
156	Male	LUAD	IA2	T1b	0	0
157	Female	LUAD	IB	T2a	0	0
158	Male	LUAD	IA2	T1b	0	0
161	Male	LUAD	IA2	1b	0	0
162	Male	LUAD	IA3	T1c	0	0
163	Male	LUAD	IB	T2	0	0
164	Male	LUAD	IA2	T1b	0	0
165	Male	LUAD	IA3	T1c	0	0
166	Male	Hepatoid Adenocarcinoma	IIB	T3	0	0
